# Supplementary material for: Colonisation dynamics of Listeria monocytogenes strains isolated from food production environments
Source: Sci Rep. 2021 Jun 9;11:12195. doi: 10.1038/s41598-021-91503-w (PMC8190317; doi:10.1038/s41598-021-91503-w)
Supplement: Supplementary file 2 — Supplementary Table. [file 41598_2021_91503_MOESM2_ESM.xlsx]

## Sheet: 7453 all DEGs COGs
Contig	7453 24 h FC	7453 48 h FC	FDR	P value	Gene_name	COG cat	description	Annotation
fig|1639.4014.peg.2487	4.100380438704		0.00705987	0.000632903	0	S	methyltransferase activity	hypothetical protein
fig|1639.4014.peg.610	3.657921598532		0.00519329	0.000208262	0	G	PTS sugar transporter	PTS system%2C cellobiose-specific IIB component (EC 2.7.1.205);Ontology_term=KEGG_ENZYME:2.7.1.205
fig|1639.4014.peg.243	3.429255718318		0.0272339	0.00713979	eutH	E	ethanolamine utilization protein	Ethanolamine permease
fig|1639.4014.peg.1769	3.239173196528		0.0194264	0.00408064				hypothetical protein
fig|1639.4014.peg.2149	2.050235034428		0.0391812	0.0121445	rlmN	J	Specifically methylates position 2 of adenine 2503 in 23S rRNA and position 2 of adenine 37 in tRNAs	23S rRNA (adenine(2503)-C(2))-methyltransferase @ tRNA (adenine(37)-C(2))-methyltransferase (EC 2.1.1.192);Ontology_term=KEGG_ENZYME:2.1.1.192
fig|1639.4014.rna.20	11.171348191747		0.00414922	3.46657e-05				tRNA-Gly-GCC
fig|1639.4014.peg.787	6.5602199289004		0.00722674	0.000664582	0	P	Sugar ABC transporter permease	Sugar ABC transporter%2C permease protein precursor
fig|1639.4014.peg.2779	6.4194866948183		0.0120828	0.00174667	0	S	Phage tail protein	Phage protein
fig|1639.4014.rna.49	6.0935287338995		0.0142133	0.00243549				tRNA-Pro-TGG
fig|1639.4014.peg.887	5.9791002876139		0.00431016	6.51108e-05	0	S	Protein of unknown function C-terminal (DUF3324)	cell surface protein precursor
fig|1639.4014.peg.1283	5.9427158004049		0.00455786	0.000110064	0	G	Glycosyl hydrolase family 76	putative alpha-1%2C6-mannanase
fig|1639.4014.peg.470	5.8455606202625		0.0139101	0.00229612	0	S	Belongs to the EsaB family	Putative secretion accessory protein EsaB/YukD
fig|1639.4014.peg.1327	5.1277389217225		0.00705987	0.000633559	0	V	FtsX-like permease family	ABC transporter%2C permease protein
fig|1639.4014.peg.2807	5.0870688040098		0.00482622	0.000168518	0	EGP	Major Facilitator Superfamily	Transport protein
fig|1639.4014.peg.1279	5.0409323242508		0.017271	0.00337079	0	S	Glycosyl hydrolase	hypothetical protein
fig|1639.4014.peg.1882	4.9597195251396		0.00558168	0.000365231				hypothetical protein
fig|1639.4014.peg.1934	4.8081516116831		0.00534426	0.000299281	prsA-1	M	Plays a major role in protein secretion by helping the post-translocational extracellular folding of several secreted proteins	Foldase protein PrsA precursor (EC 5.2.1.8);Ontology_term=KEGG_ENZYME:5.2.1.8
fig|1639.4014.peg.2115	4.7685313492575		0.00534426	0.000321398	0	G	PTS system, Lactose/Cellobiose specific IIB subunit	PTS system%2C IIB component
fig|1639.4014.peg.1898	4.7480256960217		0.00630184	0.000493178	0	S	Bacterial protein of unknown function (DUF961)	hypothetical protein
fig|1639.4014.peg.1513	4.7000268588197		0.0046772	0.000136291	0	T	Belongs to the anti-sigma-factor antagonist family	STAS domain protein
fig|1639.4014.peg.560	4.6641849809338		0.0210527	0.00460332	0	L	transposase activity	transposase OrfA%2C IS3 family
fig|1639.4014.peg.779	4.5713261157057		0.0232311	0.00543631	0	K	Transcriptional regulator	hypothetical protein
fig|1639.4014.peg.471	4.2709987345924		0.00479939	0.000165113	0	S	WXG100 protein secretion system (Wss), protein YukC	Putative secretion system component EssB/YukC
fig|1639.4014.rna.8	4.1793370226179		0.0046772	0.000135929				tRNA-Ser-CGA
fig|1639.4014.peg.2488	3.9743593348251		0.00479939	0.000147466				hypothetical protein
fig|1639.4014.peg.809	3.8994262258784		0.00619566	0.000476337	0	EGP	Major facilitator Superfamily	Uncharacterized MFS-type transporter
fig|1639.4014.peg.1788	3.8917310974106		0.00534426	0.000328428	0	S	Phage minor capsid protein 2	Minor capsid protein [Bacteriophage A118] / Phage minor capsid protein
fig|1639.4014.rna.42	3.8770060818117		0.00519329	0.000211031				tRNA-Thr-TGT
fig|1639.4014.peg.1397	3.7491778083294		0.0046772	0.000134831	0	L	DNA mismatch repair enzyme MutH	Type II restriction enzyme Sau3AI (EC 3.1.21.4);Ontology_term=KEGG_ENZYME:3.1.21.4
fig|1639.4014.peg.2492	3.7460330313853		0.00568294	0.000399575	0	0	0	hypothetical protein
fig|1639.4014.peg.889	3.6292936485173		0.00847929	0.000942456	0	0	0	Putative peptidoglycan bound protein (LPXTG motif) Lmo0550 homolog
fig|1639.4014.peg.2428	3.6072975670893		0.00519329	0.000247382				hypothetical protein
fig|1639.4014.peg.1652	3.5057254334236		0.0066334	0.000548577	0	G	Belongs to the glycosyl hydrolase 31 family	glycosyl hydrolase%2C family 31
fig|1639.4014.peg.612	3.4446456619263		0.00744538	0.000704894	0	K	regulator	Transcriptional regulator%2C YafY family
fig|1639.4014.peg.1796	3.3786019441083		0.00814158	0.000849982	0	N	Bacterial Ig-like domain 2	Protein gp13 [Bacteriophage A118]
fig|1639.4014.peg.391	3.3761155674253		0.0448067	0.0150294	0	P	Sugar ABC transporter permease	Inner membrane ABC transporter permease protein YcjO
fig|1639.4014.peg.2465	3.3007440277787		0.0214965	0.00475101	0	L	3'-5' exonuclease	DNA polymerase I (EC 2.7.7.7);Ontology_term=KEGG_ENZYME:2.7.7.7
fig|1639.4014.peg.2495	3.2322718172333		0.00568294	0.000401757				hypothetical protein
fig|1639.4014.peg.264	3.1889221622463		0.0232697	0.00548836	pduP	C	Aldehyde dehydrogenase family	CoA-acylating propionaldehyde dehydrogenase
fig|1639.4014.peg.502	3.1408455088227		0.017769	0.00352261	0	C	ATP synthase	ATP synthase epsilon chain (EC 3.6.3.14);Ontology_term=KEGG_ENZYME:3.6.3.14
fig|1639.4014.peg.1326	3.1128380702712		0.0124084	0.00185531	0	V	ATPases associated with a variety of cellular activities	ABC-type antimicrobial peptide transport system%2C ATPase component
fig|1639.4014.peg.1734	3.0530918885235		0.0114832	0.0016258	0	E	amino acid	L-cystine ABC transporter%2C ATP-binding protein TcyN
fig|1639.4014.peg.1785	3.0326087479006		0.0318601	0.00896888	0	S	Terminase small subunit	Terminase small subunit [Bacteriophage A118]
fig|1639.4014.peg.1494	2.9885652663032		0.0146078	0.0025949	0	P	amino acid	ABC transporter%2C permease protein (cluster 3%2C basic aa/glutamine/opines)
fig|1639.4014.peg.1772	2.9460983297125		0.0234871	0.00558625				Protein gp55 [Bacteriophage A118]
fig|1639.4014.peg.529	2.8903920449687		0.0139404	0.00232744	0	S	GTP pyrophosphokinase	GTP pyrophosphokinase (EC 2.7.6.5);Ontology_term=KEGG_ENZYME:2.7.6.5
fig|1639.4014.peg.893	2.8584241752486		0.0403898	0.0128131	0	E	NAD(P)-dependent oxidoreductase	Sorbitol-6-phosphate 2-dehydrogenase (EC 1.1.1.140);Ontology_term=KEGG_ENZYME:1.1.1.140
fig|1639.4014.peg.488	2.8570936369836		0.018066	0.00360363	0	0	0	hypothetical protein
fig|1639.4014.peg.2182	2.8308638517574		0.00656445	0.000538861	ligA	L	DNA ligase that catalyzes the formation of phosphodiester linkages between 5'-phosphoryl and 3'-hydroxyl groups in double-stranded DNA using NAD as a coenzyme and as the energy source for the reaction. It is essential for DNA replication and repair of damaged DNA	DNA ligase (NAD(+)) (EC 6.5.1.2);Ontology_term=KEGG_ENZYME:6.5.1.2
fig|1639.4014.peg.357	2.8290845480245		0.0234871	0.00558278	0	0	0	hypothetical protein
fig|1639.4014.peg.2127	2.7830610438429		0.02605	0.00672146	0	S	Putative zincin peptidase	Hypothetical protein SAV1840
fig|1639.4014.peg.609	2.7445351496312		0.02148	0.00473938	0	G	The phosphoenolpyruvate-dependent sugar phosphotransferase system (PTS), a major carbohydrate active - transport system, catalyzes the phosphorylation of incoming sugar substrates concomitant with their translocation across the cell membrane	PTS system%2C cellobiose-specific IIC component
fig|1639.4014.peg.2512	2.6647212744696		0.0127353	0.00194369	0	S	Protein of unknown function (DUF2584)	Uncharacterized protein YtmB
fig|1639.4014.peg.2302	2.5986835733171		0.0112481	0.0015211	yidC1	U	Required for the insertion and or proper folding and or complex formation of integral membrane proteins into the membrane. Involved in integration of membrane proteins that insert both dependently and independently of the Sec translocase complex, as well as at least some lipoproteins	Inner membrane protein translocase and chaperone YidC%2C OxaA protein
fig|1639.4014.peg.2268	2.5774219259872		0.0451101	0.015176				hypothetical protein
fig|1639.4014.peg.1128	2.5111374957301		0.0236123	0.0056707	0	S	Alpha/beta hydrolase of unknown function (DUF915)	cell surface hydrolase (putative)
fig|1639.4014.peg.784	2.4957571184392		0.0229951	0.00534329	0	G	glycosidase	FIG01423360: glycoside hydrolase
fig|1639.4014.peg.1774	2.4487957228458		0.0244469	0.00599245				Phage protein
fig|1639.4014.peg.1862	2.3910722561878		0.0328507	0.00942162	0	K	helix_turn_helix, arabinose operon control protein	Transcriptional regulator%2C AraC family
fig|1639.4014.peg.939	2.1912389224462		0.0321125	0.00906451	0	H	Transaldolase	Transaldolase (EC 2.2.1.2);Ontology_term=KEGG_ENZYME:2.2.1.2
fig|1639.4014.peg.1565	2.0477820478816		0.0458723	0.0155538	0	S	MOSC domain	hypothetical protein
fig|1639.4014.peg.1243	1.9443034150701		0.046402	0.0157948	0	H	riboflavin kinase	FMN adenylyltransferase (EC 2.7.7.2) / Riboflavin kinase (EC 2.7.1.26);Ontology_term=KEGG_ENZYME:2.7.7.2,KEGG_ENZYME:2.7.1.26
fig|1639.4014.peg.1965	1.9340298983811		0.0473325	0.0163152	grpE	O	Participates actively in the response to hyperosmotic and heat shock by preventing the aggregation of stress-denatured proteins, in association with DnaK and GrpE. It is the nucleotide exchange factor for DnaK and may function as a thermosensor. Unfolded proteins bind initially to DnaJ	Heat shock protein GrpE
fig|1639.4014.peg.2634	1.9326717607827		0.030013	0.00810141	clpX	O	ATP-dependent specificity component of the Clp protease. It directs the protease to specific substrates. Can perform chaperone functions in the absence of ClpP	ATP-dependent Clp protease ATP-binding subunit ClpX
fig|1639.4014.rna.15	8.96962288099567		0.00414922	2.06576e-05				tRNA-Phe-GAA
fig|1639.4014.rna.1	7.89298680714811		0.0123213	0.00183413				tRNA-Val-GAC
fig|1639.4014.rna.28	7.82428763256187		0.0092066	0.00109639				tRNA-Arg-TCT
fig|1639.4014.peg.271	7.52534211501379		0.00887187	0.00104772	0	CQ	propanediol utilization protein	Propanediol utilization polyhedral body protein PduK
fig|1639.4014.peg.1888	7.26363214200169		0.00747277	0.000729231	0	S	Conjugative transposon protein TcpC	YDDB protein
fig|1639.4014.peg.2711	6.97912263733448		0.00431016	7.24934e-05				Putative peptidoglycan bound protein (LPXTG motif) Lmo0463 homolog
fig|1639.4014.peg.1886	6.96187676346272		0.0153241	0.00276229	0	S	TcpE family	unknown
fig|1639.4014.peg.935	6.93964010160006		0.00705987	0.000614977	0	0	0	hypothetical protein
fig|1639.4014.peg.253	6.84773764534279		0.00854658	0.000952762	eutC	E	Belongs to the EutC family	Ethanolamine ammonia-lyase light chain (EC 4.3.1.7);Ontology_term=KEGG_ENZYME:4.3.1.7
fig|1639.4014.peg.569	6.82047545968781		0.00408315	1.96427e-06	0	K	Flavodoxin domain	hypothetical protein
fig|1639.4014.peg.2753	6.81761326589115		0.00817075	0.000867588	0	0	0	hypothetical protein
fig|1639.4014.peg.579	6.81103642492731		0.00534426	0.000336806	0	IQ	short-chain	Oxidoreductase%2C short-chain dehydrogenase/reductase family
fig|1639.4014.peg.496	6.76560178457403		0.00519329	0.000246079	0	M	Membrane	hypothetical protein
fig|1639.4014.peg.1885	6.74583217965437		0.00847929	0.000941053	0	S	AAA-like domain	conjugal transfer protein%2C putative
fig|1639.4014.peg.469	6.74536145587791		0.00818098	0.000871411	0	S	WXG100 protein secretion system (Wss), protein EssA	Putative secretion system component EssA
fig|1639.4014.peg.2770	6.74164128019917		0.00414922	3.95157e-05				hypothetical protein
fig|1639.4014.peg.2864	6.62697606761321		0.00414922	2.70167e-05	0	MNU	Lysozyme subfamily 2	N-acetylmuramoyl-L-alanine amidase%2C family 4
fig|1639.4014.peg.2640	6.60447109073139		0.00408315	1.35069e-05	0	K	Transcriptional regulator	Ans operon transcriptional repressor
fig|1639.4014.peg.1890	6.58911492006405		0.0139404	0.0023377	0	0	0	unknown
fig|1639.4014.peg.1338	6.49880579923532		0.0112481	0.00152926				hypothetical protein
fig|1639.4014.peg.108	6.46727078619766		0.00431016	8.16056e-05	0	S	ulaC) enzyme I and HPr for anaerobic utilization and uptake of L-ascorbate	Transport protein SgaT%2C putative
fig|1639.4014.peg.1896	6.44080264016003		0.00534426	0.00029017	0	D	Ftsk spoiiie family protein	FtsK/SpoIIIE family protein
fig|1639.4014.peg.494	6.41867245747479		0.00979566	0.00119257				hypothetical protein
fig|1639.4014.rna.2	6.40843884112615		0.0145248	0.00255181				tRNA-Lys-CTT
fig|1639.4014.peg.1884	6.37361323534584		0.00879903	0.00101583	0	S	maturation of SSU-rRNA	hypothetical protein
fig|1639.4014.peg.443	6.29578904810451		0.00431016	8.41215e-05	0	G	Glycosyl hydrolase family 9	glycosyl hydrolase%2C family 9
fig|1639.4014.rna.50	6.26727976333339		0.0113459	0.00159511				tRNA-Ala-TGC
fig|1639.4014.peg.1759	6.20244082606243		0.00519329	0.000246165	0	0	0	Protein gp44 [Bacteriophage A118]
fig|1639.4014.peg.2490	6.15465269541357		0.00774239	0.000769783				hypothetical protein
fig|1639.4014.peg.2117	6.10526394674582		0.00534426	0.000327136	0	G	Mga helix-turn-helix domain	Transcription antiterminator%2C BglG family
fig|1639.4014.peg.773	6.10384775940219		0.00814158	0.000853748	0	G	PTS system, Lactose/Cellobiose specific IIA subunit	PTS system%2C beta-glucoside-specific%2C IIA component
fig|1639.4014.rna.45	6.06356243076282		0.00408315	4.96615e-06				tRNA-Gly-GCC
fig|1639.4014.peg.109	6.04251569198411		0.00560926	0.000374817	0	G	PTS system, Lactose/Cellobiose specific IIB subunit	Pentitol PTS system enzyme II B component
fig|1639.4014.rna.44	6.01205147527968		0.00408315	9.64924e-06				tRNA-Leu-TAG
fig|1639.4014.rna.52	5.96204017551287		0.0159153	0.00295351				tRNA-Met-CAT
fig|1639.4014.peg.230	5.95503715993204		0.00408315	9.11456e-06	cbiH	H	catalyzes the formation of	Cobalt-precorrin-3 C(17)-methyltransferase (EC 2.1.1.272);Ontology_term=KEGG_ENZYME:2.1.1.272
fig|1639.4014.peg.398	5.91909397341179		0.00487461	0.000174616	rhaM	J	Involved in the anomeric conversion of L-rhamnose	L-rhamnose mutarotase (EC 5.1.3.32);Ontology_term=KEGG_ENZYME:5.1.3.32
fig|1639.4014.peg.2683	5.75421133832242		0.00744538	0.000716079	0	T	phosphatase	Protein tyrosine phosphatase (EC 3.1.3.48);Ontology_term=KEGG_ENZYME:3.1.3.48
fig|1639.4014.peg.891	5.62626630389387		0.00408315	9.48569e-06	0	T	- Catabolite gene activator and regulatory subunit of cAMP-dependent protein	hypothetical protein
fig|1639.4014.peg.1510	5.60968268470172		0.00414922	2.66814e-05	pyrP	F	Uracil permease	Uracil permease @ Uracil:proton symporter UraA
fig|1639.4014.peg.444	5.60772434363658		0.00673667	0.000566032	0	G	The phosphoenolpyruvate-dependent sugar phosphotransferase system (PTS), a major carbohydrate active - transport system, catalyzes the phosphorylation of incoming sugar substrates concomitant with their translocation across the cell membrane	PTS system%2C cellobiose-specific IIC component
fig|1639.4014.peg.531	5.58004054705498		0.00414922	2.02273e-05	0	0	0	hypothetical protein
fig|1639.4014.peg.250	5.53081060457144		0.00414922	4.65894e-05	0	C	Aldehyde dehydrogenase family	Acetaldehyde dehydrogenase (EC 1.2.1.10) @ Acetaldehyde dehydrogenase (EC 1.2.1.10)%2C ethanolamine utilization cluster;Ontology_term=KEGG_ENZYME:1.2.1.10,KEGG_ENZYME:1.2.1.10
fig|1639.4014.peg.331	5.49949954384174		0.00414922	3.63013e-05	0	0	0	hypothetical protein
fig|1639.4014.peg.1253	5.48932583394979		0.00534426	0.000334232	0	G	phosphoenolpyruvate-dependent sugar phosphotransferase system, EIIA 1	PTS system%2C beta-glucoside-specific IIB component / PTS system%2C beta-glucoside-specific IIC component / PTS system%2C beta-glucoside-specific IIA component
fig|1639.4014.peg.468	5.42803065246447		0.00414922	4.53162e-05	0	V	type VII secretion protein EsaA	Putative secretion accessory protein EsaA/YueB @ Bacteriophage SPP1 receptor
fig|1639.4014.peg.2484	5.38849465869943		0.0046772	0.000134384	0	0	0	Phage protein
fig|1639.4014.peg.480	5.38740355380852		0.00431016	7.89671e-05				hypothetical protein
fig|1639.4014.peg.1125	5.37503657707039		0.0046772	0.000120857	0	V	ABC transporter, ATP-binding protein	Heme efflux system ATPase HrtA
fig|1639.4014.peg.450	5.36450754940124		0.00414922	4.61003e-05	0	E	catalyzes the formation of carbamoylputrescine from agmatine in the arginine decarboxylase pathway of putrescine biosynthesis	Agmatine deiminase (EC 3.5.3.12);Ontology_term=KEGG_ENZYME:3.5.3.12
fig|1639.4014.peg.2472	5.35418801045879		0.00519329	0.000230903	0	L	DnaB-like helicase C terminal domain	replicative DNA helicase
fig|1639.4014.peg.2119	5.35360330580406		0.00414922	2.52585e-05	0	K	Part of sigC operon induced by temperature upshift	RNA polymerase ECF-type sigma factor
fig|1639.4014.rna.43	5.35234416375602		0.0233597	0.00553331				tRNA-Lys-TTT
fig|1639.4014.peg.1039	5.32584294525879		0.00568294	0.000392885				FIG00775362: hypothetical protein
fig|1639.4014.peg.2769	5.32582062508414		0.00882115	0.00103298				hypothetical protein
fig|1639.4014.peg.1282	5.29504882237776		0.00431016	6.17701e-05	0	G	Bacterial extracellular solute-binding protein	ABC transporter%2C substrate-binding protein (cluster 1%2C maltose/g3p/polyamine/iron)
fig|1639.4014.peg.793	5.24428703587761		0.00408315	7.45624e-06	ddl	F	Belongs to the D-alanine--D-alanine ligase family	D-alanine--D-alanine ligase (EC 6.3.2.4);Ontology_term=KEGG_ENZYME:6.3.2.4
fig|1639.4014.peg.392	5.19850868196795		0.00547828	0.000351434	0	G	Sugar ABC transporter substrate-binding protein	ABC-type sugar transport system%2C periplasmic binding protein YcjN
fig|1639.4014.peg.1645	5.19090752692994		0.00705987	0.000623887	0	M	MucBP domain	Internalin-like protein (LPXTG motif) Lmo0610 homolog
fig|1639.4014.peg.493	5.17806715613828		0.00643434	0.000515117	0	T	- Catabolite gene activator and regulatory subunit of cAMP-dependent protein	hypothetical protein
fig|1639.4014.peg.473	5.17681267755888		0.00775562	0.000778978				Putative EsaC protein analog (Listeria type 2)
fig|1639.4014.peg.922	5.17248547328266		0.00842955	0.000925276	0	G	phosphoglycerate mutase	Phosphoglycerate mutase family protein
fig|1639.4014.peg.1328	5.16727086521591		0.00519329	0.000223523	0	T	HAMP (Histidine kinases, Adenylyl cyclases, Methyl binding proteins, Phosphatases) domain	Two-component system sensor histidine kinase
fig|1639.4014.peg.1620	5.14232824270086		0.00414922	4.80393e-05	0	C	Oxidoreductase	Uncharacterized oxidoreductase%2C YajO family
fig|1639.4014.peg.2638	5.13117133558873		0.00414922	4.79151e-05	0	S	Matrixin	hypothetical protein
fig|1639.4014.peg.1256	5.06037040368794		0.00487461	0.000174934	0	K	Transcriptional regulator	Transcriptional regulator%2C GntR family
fig|1639.4014.peg.281	5.05035435066013		0.00479939	0.000162373	cobS	H	Joins adenosylcobinamide-GDP and alpha-ribazole to generate adenosylcobalamin (Ado-cobalamin). Also synthesizes adenosylcobalamin 5'-phosphate from adenosylcobinamide-GDP and alpha-ribazole 5'-phosphate	Cobalamin synthase (EC 2.7.8.26);Ontology_term=KEGG_ENZYME:2.7.8.26
fig|1639.4014.peg.2381	5.04870371857371		0.00451649	0.000100101	0	L	DNA-invertase Bin3	Recombinase
fig|1639.4014.peg.495	5.03438423592261		0.00438915	8.85671e-05	0	M	Fibronectin type 3 domain	hypothetical protein
fig|1639.4014.peg.1106	5.01503925124814		0.00431016	7.55525e-05	actA	S	Actin-assembly inducing protein	Actin-assembly inducing protein ActA precursor
fig|1639.4014.peg.434	4.98972513455629		0.00729738	0.000673493	0	G	PTS system mannose/fructose/sorbose family IID component	PTS system%2C mannose/fructose/sorbose family%2C IID component
fig|1639.4014.peg.2379	4.98638938189731		0.00431016	5.51434e-05	0	T	EAL domain	hypothetical protein
fig|1639.4014.peg.226	4.97051200786707		0.00712816	0.000648443	cbiL	H	Catalyzes the formation of precorrin-3A from precorrin-2	Cobalt-precorrin-2 C(20)-methyltransferase (EC 2.1.1.151);Ontology_term=KEGG_ENZYME:2.1.1.151
fig|1639.4014.peg.2017	4.95851559657784		0.0142133	0.00242889	0	K	Mga helix-turn-helix domain	Transcription antiterminator%2C BglG family
fig|1639.4014.peg.2841	4.95397264500925		0.00431016	7.33194e-05	0	G	Acyltransferase family	Putative membrane-bound acyltransferase YkrP
fig|1639.4014.peg.906	4.90912185420543		0.0166804	0.00320586	0	T	Belongs to the UPF0237 family	ACT domain protein
fig|1639.4014.peg.1671	4.89074997865586		0.00603974	0.000455528	0	0	0	hypothetical protein
fig|1639.4014.peg.2448	4.87837735279696		0.0046772	0.000126139	0	L	Reverse transcriptase (RNA-dependent DNA polymerase)	hypothetical protein
fig|1639.4014.peg.1832	4.86797491336523		0.00534426	0.000328098	0	M	UDP-N-acetylmuramoyl-tripeptide-D-alanyl-D-alanine ligase activity	poly (glycerol-phosphate) alpha-glucosyltransferase
fig|1639.4014.peg.585	4.82989933589937		0.0135057	0.0021733	0	0	0	hypothetical protein
fig|1639.4014.peg.943	4.82481668264594		0.00479939	0.000155262	0	S	UPF0291 protein	hypothetical protein
fig|1639.4014.peg.393	4.82146121475194		0.00455786	0.000106205	0	G	Sucrose glucosyltransferase	Uncharacterized glycosyltransferase YcjM
fig|1639.4014.peg.2382	4.81094540212556		0.0178925	0.00355719				FIG00775247: hypothetical protein
fig|1639.4014.peg.105	4.81094182805205		0.00414922	3.05104e-05	0	S	Creatinine amidohydrolase	Creatinine amidohydrolase (EC 3.5.2.10);Ontology_term=KEGG_ENZYME:3.5.2.10
fig|1639.4014.peg.14	4.77947064666439		0.00643434	0.000521473	cspD	K	Cold shock	Cold shock protein of CSP family > CspD (naming convention as in B.subtlis)
fig|1639.4014.peg.2989	4.77176178478864		0.0232311	0.00544618	comC	NOU	Type II secretory pathway prepilin signal peptidase PulO and related peptidases	Late competence protein ComC%2C processing protease
fig|1639.4014.peg.788	4.76021441142278		0.00526293	0.000269849	0	P	Sugar ABC transporter permease	Multiple sugar ABC transporter%2C permease protein MsmF
fig|1639.4014.peg.2503	4.72541687509582		0.00713605	0.000653882				FIG00774304: hypothetical protein
fig|1639.4014.peg.1151	4.71540356550013		0.00887187	0.00104528	0	0	0	Lmo2594 protein
fig|1639.4014.peg.2091	4.70959773442744		0.00414922	2.75836e-05	0	P	Belongs to the bacterial solute-binding protein 9 family	Zinc ABC transporter%2C substrate-binding lipoprotein AdcA
fig|1639.4014.peg.1351	4.68520815477038		0.00414922	2.95591e-05	0	E	ABC transporter, ATP-binding protein	Molybdenum ABC transporter ATP-binding protein ModC
fig|1639.4014.peg.1626	4.68271832381308		0.0123682	0.0018452	0	G	PTS mannose transporter subunit IID	PTS system%2C mannose-specific IID component
fig|1639.4014.peg.938	4.65754058994814		0.00431016	7.86497e-05	0	G	Phosphoenolpyruvate-dependent sugar phosphotransferase system, EIIA 2	Predicted galactitol operon regulator (Transcriptional antiterminator)%2C BglG family / PTS system%2C IIA component
fig|1639.4014.peg.2051	4.65680976424557		0.00455786	0.00010601	0	P	Uncharacterised MFS-type transporter YbfB	Oxalate/formate antiporter
fig|1639.4014.peg.1356	4.65032763297611		0.00431016	6.31579e-05	0	G	Glycerol kinase	Unknown pentose kinase TM0952
fig|1639.4014.peg.789	4.65028225316792		0.00842955	0.000915714	0	G	sugar ABC transporter	Multiple sugar ABC transporter%2C substrate-binding protein MsmE
fig|1639.4014.peg.738	4.64819201707476		0.00414922	4.19979e-05	0	S	Protein of unknown function (DUF3188)	hypothetical protein
fig|1639.4014.peg.1806	4.64108190298895		0.00534426	0.000335038	0	0	0	hypothetical protein
fig|1639.4014.peg.372	4.62546316544109		0.00519329	0.000224915	0	E	Peptidase dimerisation domain	N-acyl-L-amino acid amidohydrolase (EC 3.5.1.14);Ontology_term=KEGG_ENZYME:3.5.1.14
fig|1639.4014.peg.527	4.62141205472422		0.00408315	1.2075e-05	0	T	Exhibits the same spectroscopical features and blue- light induced photochemistry as plants phototropins, with the reversible formation of a blue-shifted photoproduct, assigned to an FMN-cysteine thiol adduct. Positive regulator in the activation of the general stress transcription factor sigma-B (By similarity)	Blue-light photoreceptor
fig|1639.4014.rna.11	4.61791208008355		0.0402916	0.0127686				tRNA-Thr-GGT
fig|1639.4014.peg.2273	4.61490768514592		0.00479939	0.000161839	0	0	0	hypothetical protein
fig|1639.4014.peg.225	4.60825754734232		0.00439032	9.0043e-05	cbiM	P	Part of the energy-coupling factor (ECF) transporter complex CbiMNOQ involved in cobalt import	Cobalt ECF transporter%2C substrate-binding protein CbiM
fig|1639.4014.peg.2080	4.60687067066546		0.00588119	0.000422467	0	0	0	hypothetical protein
fig|1639.4014.peg.1998	4.59969432556957		0.00519329	0.000204604	0	V	ABC transporter (permease)	ABC transporter%2C permease protein
fig|1639.4014.peg.1612	4.59698008820326		0.00533719	0.000278783	0	S	Glycosyl hydrolase	hypothetical protein
fig|1639.4014.peg.1260	4.58519632276364		0.00744675	0.000724229	0	0	0	hypothetical protein
fig|1639.4014.peg.2577	4.57997955854738		0.00640323	0.000510479	0	0	0	Putative cellsurface protein
fig|1639.4014.peg.1133	4.57711039167195		0.00555905	0.000360428	0	C	Belongs to the zinc-containing alcohol dehydrogenase family. Quinone oxidoreductase subfamily	Zinc-type alcohol dehydrogenase-like protein
fig|1639.4014.peg.2637	4.57017986791007		0.00560926	0.000374502	0	S	to oligopeptide ABC transporter AppA (binding protein)	hypothetical protein
fig|1639.4014.peg.534	4.56917182793525		0.00431016	5.27592e-05	potA	P	Part of the ABC transporter complex PotABCD involved in spermidine putrescine import. Responsible for energy coupling to the transport system	Spermidine/putrescine import ABC transporter ATP-binding protein PotA (TC 3.A.1.11.1)
fig|1639.4014.peg.1833	4.55957497300732		0.00589087	0.000430659	0	Q	calcium- and calmodulin-responsive adenylate cyclase activity	Putative peptidoglycan bound protein (LPXTG motif) Lmo1799 homolog
fig|1639.4014.peg.497	4.55763878159892		0.00533719	0.000280252	0	C	F(1)F(0) ATP synthase produces ATP from ADP in the presence of a proton or sodium gradient. F-type ATPases consist of two structural domains, F(1) containing the extramembraneous catalytic core and F(0) containing the membrane proton channel, linked together by a central stalk and a peripheral stalk. During catalysis, ATP synthesis in the catalytic domain of F(1) is coupled via a rotary mechanism…	ATP synthase F0 sector subunit c (EC 3.6.3.14);Ontology_term=KEGG_ENZYME:3.6.3.14
fig|1639.4014.peg.2052	4.55091807284963		0.00972467	0.00117417	0	I	Belongs to the 3-oxoacid CoA-transferase family	Coenzyme A transferase
fig|1639.4014.peg.2231	4.54519845689714		0.00414922	4.52363e-05	0	KL	SNF2 family N-terminal domain	hypothetical protein
fig|1639.4014.peg.599	4.50868219518799		0.00519329	0.000219717	0	E	peptidase E	Alpha-aspartyl dipeptidase Peptidase E (EC 3.4.13.21);Ontology_term=KEGG_ENZYME:3.4.13.21
fig|1639.4014.peg.1400	4.50767990146687		0.0259512	0.00665437	lmo0299	G	PTS system, Lactose/Cellobiose specific IIB subunit	PTS system%2C cellobiose-specific IIB component (EC 2.7.1.205);Ontology_term=KEGG_ENZYME:2.7.1.205
fig|1639.4014.peg.1003	4.49987462411977		0.00431016	6.53223e-05	0	M	Belongs to the glycosyl hydrolase 31 family	glycosyl hydrolase%2C family 31
fig|1639.4014.peg.1512	4.49750149568085		0.00630184	0.000494057	0	0	0	hypothetical protein
fig|1639.4014.peg.973	4.47427638377061		0.00778847	0.000790956	0	P	ABC transporter	Efflux ABC transporter%2C permease/ATP-binding protein EF2592
fig|1639.4014.peg.2383	4.47209722904744		0.00526293	0.000266725	0	0	0	hypothetical protein
fig|1639.4014.peg.1428	4.46578386947014		0.00414922	2.3894e-05	0	G	Belongs to the glycosyl hydrolase 1 family	6-phospho-beta-glucosidase (EC 3.2.1.86);Ontology_term=KEGG_ENZYME:3.2.1.86
fig|1639.4014.peg.541	4.45818899897559		0.00431016	7.9019e-05	0	S	2-nitropropane dioxygenase	Enoyl-[acyl-carrier-protein] reductase [FMN%2C NADH] (EC 1.3.1.9)%2C FabK > refractory to triclosan;Ontology_term=KEGG_ENZYME:1.3.1.9
fig|1639.4014.peg.302	4.45497919299341		0.00775562	0.00077918	0	S	MepB protein	hypothetical protein
fig|1639.4014.peg.1005	4.45135116971472		0.00534426	0.000324176	0	M	family 31	alpha-glucosidase
fig|1639.4014.peg.255	4.41376558846914		0.0206085	0.00442439	eutA	E	ethanolamine	Ethanolamine utilization protein EutA
fig|1639.4014.peg.2169	4.41237376349522		0.00689856	0.000591044	0	S	Belongs to the short-chain dehydrogenases reductases (SDR) family	Oxidoreductase%2C short-chain dehydrogenase/reductase family
fig|1639.4014.peg.951	4.39067526839127		0.0044611	9.44243e-05	0	G	Mga helix-turn-helix domain	hypothetical protein
fig|1639.4014.peg.2875	4.37891505626512		0.00408315	1.13812e-05	0	P	Membrane protein TerC, possibly involved in tellurium resistance	Membrane protein
fig|1639.4014.peg.251	4.36950876312837		0.0193406	0.00404983	eutM	CQ	BMC	Ethanolamine utilization polyhedral-body-like protein EutM
fig|1639.4014.peg.1473	4.36207050606914		0.00534426	0.000307469	0	G	to phosphotransferase system (PTS) lichenan-specific enzyme IIA component	PTS system%2C beta-glucoside-specific IIA component%3B PTS system%2C cellobiose-specific IIA component (EC 2.7.1.205);Ontology_term=KEGG_ENZYME:2.7.1.205
fig|1639.4014.peg.2266	4.35411314941926		0.00831543	0.000899486	comGB	NU	General secretion pathway protein	Late competence protein ComGB%2C access of DNA to ComEA
fig|1639.4014.peg.1532	4.34037009024464		0.00656445	0.000540219				FIG00775564: hypothetical protein
fig|1639.4014.peg.1175	4.33386670255433		0.00504483	0.000186907	0	S	Carboxymuconolactone decarboxylase family	carboxymuconolactone decarboxylase family protein
fig|1639.4014.peg.621	4.30805826353165		0.0044611	9.63736e-05	0	L	CRISPR (clustered regularly interspaced short palindromic repeat), is an adaptive immune system that provides protection against mobile genetic elements (viruses, transposable elements and conjugative plasmids). CRISPR clusters contain spacers, sequences complementary to antecedent mobile elements, and target invading nucleic acids. CRISPR clusters are transcribed and processed into CRISPR RNA (c…	CRISPR-associated protein Cas1
fig|1639.4014.peg.1717	4.29717119056641		0.0160112	0.00302427	0	E	Glutamate gamma-aminobutyrate antiporter	Probable glutamate/gamma-aminobutyrate antiporter
fig|1639.4014.peg.274	4.26254598279881		0.0046772	0.000126191	pduE	Q	dehydratase	Propanediol dehydratase small subunit (EC 4.2.1.28);Ontology_term=KEGG_ENZYME:4.2.1.28
fig|1639.4014.peg.1250	4.23691621726323		0.0112372	0.00150248	0	G	Ribulose-phosphate 3 epimerase family	D-allulose-6-phosphate 3-epimerase (EC 5.1.3.-);Ontology_term=KEGG_ENZYME:5.1.3.-
fig|1639.4014.peg.742	4.22697032886587		0.0046772	0.000123695	0	0	0	hypothetical protein
fig|1639.4014.peg.1355	4.22455691193761		0.00511529	0.000194594	0	G	phosphoenolpyruvate-dependent sugar phosphotransferase system, EIIA 1	PTS system%2C beta-glucoside-specific IIB component / PTS system%2C beta-glucoside-specific IIC component / PTS system%2C beta-glucoside-specific IIA component
fig|1639.4014.peg.2234	4.21825340006659		0.00414922	3.28914e-05	frr	J	Responsible for the release of ribosomes from messenger RNA at the termination of protein biosynthesis. May increase the efficiency of translation by recycling ribosomes from one round of translation to another	Ribosome recycling factor
fig|1639.4014.peg.2688	4.20550832698187		0.00414922	2.8402e-05	rnc	J	Digests double-stranded RNA. Involved in the processing of primary rRNA transcript to yield the immediate precursors to the large and small rRNAs (23S and 16S). Processes some mRNAs, and tRNAs when they are encoded in the rRNA operon. Processes pre- crRNA and tracrRNA of type II CRISPR loci if present in the organism	Ribonuclease III (EC 3.1.26.3);Ontology_term=KEGG_ENZYME:3.1.26.3
fig|1639.4014.peg.1804	4.20278747647336		0.00619566	0.000476669				Putative short tail fibre [Bacteriophage A118]
fig|1639.4014.peg.1701	4.19302135463213		0.0105324	0.00134138	iolD	E	Involved in the cleavage of the C1-C2 bond of 3D- (3,5 4)-trihydroxycyclohexane-1,2-dione (THcHDO) to yield 5-deoxy- glucuronate (5DG)	Epi-inositol hydrolase (EC 3.7.1.-);Ontology_term=KEGG_ENZYME:3.7.1.-
fig|1639.4014.peg.2463	4.18785779919683		0.0046772	0.000136335				hypothetical protein
fig|1639.4014.peg.2232	4.18558285555994		0.00793917	0.000811513	0	0	0	hypothetical protein
fig|1639.4014.rna.35	4.18526306131423		0.0132681	0.00207807				tRNA-Ala-TGC
fig|1639.4014.peg.1444	4.16112651831567		0.0109525	0.00145285	0	S	Protein of unknown function (DUF1307)	putative lipoprotein
fig|1639.4014.peg.1780	4.15943564177981		0.00792959	0.000807911	0	S	Protein of unknown function (DUF2481)	Hypothetical protein%2C Lmo2305 homolog [Bacteriophage A118]
fig|1639.4014.peg.608	4.15531940874013		0.00534426	0.000333433	0	G	Belongs to the glycosyl hydrolase 1 family	6-phospho-beta-glucosidase (EC 3.2.1.86);Ontology_term=KEGG_ENZYME:3.2.1.86
fig|1639.4014.peg.2093	4.15454998466837		0.0046772	0.000128823	0	P	ABC 3 transport family	Zinc ABC transporter%2C permease protein AdcB
fig|1639.4014.peg.1485	4.15136827190116		0.0046772	0.000139249	0	P	Sugar ABC transporter permease	N-acetyl-D-glucosamine ABC transporter%2C permease protein 1
fig|1639.4014.peg.2385	4.13683800993118		0.00619162	0.00047108	0	F	uridine kinase	FIG00775278: hypothetical protein
fig|1639.4014.peg.1975	4.11356762207968		0.0235947	0.00565867	comEA	L	SLBB domain	Late competence protein ComEA%2C DNA receptor
fig|1639.4014.peg.2375	4.11202454308853		0.0116948	0.00168135	0	0	0	hypothetical protein
fig|1639.4014.peg.2464	4.10134403811055		0.00712052	0.000643038				hypothetical protein
fig|1639.4014.peg.402	4.09564133267319		0.0246517	0.00606759	0	EGP	Sugar (and other) transporter	Predicted L-rhamnose permease RhaY
fig|1639.4014.peg.2804	4.07517732161942		0.0109107	0.00143073	0	G	Xylose isomerase-like TIM barrel	Xylose isomerase domain protein TIM barrel
fig|1639.4014.peg.2386	4.06790726456333		0.0140554	0.00237588				FIG00774022: hypothetical protein
fig|1639.4014.peg.2053	4.02690604110585		0.00479939	0.000161619	0	K	Sigma-54 interaction domain	sigma-54-dependent transcriptional regulator
fig|1639.4014.peg.2380	4.02351001968868		0.00534426	0.000309381	0	S	regulation of response to stimulus	hypothetical protein
fig|1639.4014.peg.2116	4.02340674528801		0.00568294	0.000387839	0	G	Phosphoenolpyruvate-dependent sugar phosphotransferase system, EIIA 2	PTS system%2C IIA component
fig|1639.4014.peg.2482	4.02281509724375		0.0153241	0.00277283	0	S	Domain of Unknown Function with PDB structure (DUF3850)	hypothetical protein
fig|1639.4014.peg.1114	4.02064358613541		0.0211489	0.00465233	0	0	0	hypothetical protein
fig|1639.4014.peg.2748	4.01404396736155		0.0141961	0.00241845	0	G	PTS galactitol transporter subunit IIA	PTS system%2C galactitol-specific IIA component (EC 2.7.1.200);Ontology_term=KEGG_ENZYME:2.7.1.200
fig|1639.4014.peg.2780	4.01327838595653		0.00479939	0.000163449	0	S	Prophage endopeptidase tail	Phage endopeptidase
fig|1639.4014.peg.1614	4.01237579484594		0.00519329	0.000236617	0	T	Histidine kinase	Sensor histidine kinase
fig|1639.4014.peg.1446	4.01106113654575		0.00479939	0.00014929	0	KT	BlaR1 peptidase M56	Regulatory sensor-transducer%2C BlaR1/MecR1 family
fig|1639.4014.peg.239	4.00686094183686		0.00534426	0.000297532	0	S	Pfam:DUF3816	Substrate-specific component CblT of predicted B12-regulated ECF transporter for dimethylbenzimidazole
fig|1639.4014.peg.708	3.98882935349628		0.00479939	0.000156854	kdpE	K	regulator	DNA-binding response regulator KdpE
fig|1639.4014.peg.799	3.98361925571126		0.00942123	0.00112921	0	J	catalyzes the hydrolysis of a monocarboxylic acid amid to form a monocarboxylate and ammonia	Amidase family protein
fig|1639.4014.peg.852	3.97849372621883		0.0220436	0.00496457	0	S	Protein of unknown function C-terminal (DUF3324)	cell surface protein precursor
fig|1639.4014.peg.1899	3.97783570008535		0.017271	0.00337007	0	M	LPXTG cell wall anchor motif	hypothetical protein
fig|1639.4014.peg.950	3.96979761862483		0.00881902	0.00102302	0	G	Phosphoenolpyruvate-dependent sugar phosphotransferase system, EIIA 2	PTS system%2C fructose-specific IIA component (EC 2.7.1.202);Ontology_term=KEGG_ENZYME:2.7.1.202
fig|1639.4014.peg.252	3.95149130201441		0.00794587	0.000816153	eutL	E	Carboxysome structural protein	Ethanolamine utilization polyhedral-body-like protein EutL
fig|1639.4014.peg.2364	3.94939382555377		0.00519329	0.000201377	0	S	Protein of unknown function (DUF1433)	hypothetical protein
fig|1639.4014.peg.2988	3.94770365028923		0.00639338	0.000505464	0	0	0	hypothetical protein
fig|1639.4014.peg.235	3.94721425770495		0.00534426	0.000338613	cbiD	H	Catalyzes the methylation of C-1 in cobalt-precorrin-5B to form cobalt-precorrin-6A	Cobalt-precorrin-5B (C1)-methyltransferase (EC 2.1.1.195);Ontology_term=KEGG_ENZYME:2.1.1.195
fig|1639.4014.peg.1613	3.93266909553552		0.0225786	0.00517812	0	S	Protein of unknown function, DUF624	hypothetical protein
fig|1639.4014.rna.22	3.92893676581642		0.00479939	0.000156233				tRNA-Leu-CAA
fig|1639.4014.peg.2392	3.92893676581642		0.00588119	0.000428006				hypothetical protein
fig|1639.4014.peg.2050	3.91598989315861		0.00842955	0.000919674	0	C	Protein of unknown function (DUF561)	Enoyl-[acyl-carrier-protein] reductase [FMN%2C NADH] (EC 1.3.1.9)%2C FabK > refractory to triclosan;Ontology_term=KEGG_ENZYME:1.3.1.9
fig|1639.4014.peg.1713	3.90903970419585		0.00526293	0.000269015	0	L	HTH-like domain	Mobile element protein
fig|1639.4014.peg.1964	3.90888056978052		0.00431016	6.99844e-05	dnaK	O	Heat shock 70 kDa protein	Chaperone protein DnaK
fig|1639.4014.peg.227	3.90771221596404		0.00733423	0.000686599	cbiK	H	Cobalamin biosynthesis	Sirohydrochlorin cobaltochelatase CbiK (EC 4.99.1.3) @ Sirohydrochlorin ferrochelatase activity of CbiK (EC 4.99.1.4);Ontology_term=KEGG_ENZYME:4.99.1.3,KEGG_ENZYME:4.99.1.4
fig|1639.4014.peg.374	3.90252432567137		0.00534426	0.000289212	0	M	MucBP domain	Internalin-like protein (LPXTG motif) Lmo2821 homolog
fig|1639.4014.peg.1716	3.89940648772383		0.0116303	0.00165048	gadB	E	Belongs to the group II decarboxylase family	Glutamate decarboxylase (EC 4.1.1.15);Ontology_term=KEGG_ENZYME:4.1.1.15
fig|1639.4014.peg.937	3.89628435426804		0.0112941	0.00157329	0	M	SIS domain	Polysialic acid capsule expression protein KpsF
fig|1639.4014.peg.785	3.88706994635054		0.0046772	0.000118279	0	S	Protein of unknown function (DUF1861)	hypothetical protein
fig|1639.4014.peg.2263	3.87185034040649		0.00774239	0.00077091	0	NU	Prokaryotic N-terminal methylation motif	Late competence protein ComGE%2C FIG015564
fig|1639.4014.peg.1793	3.87044635254516		0.00879903	0.000997513	0	S	Minor capsid protein	Protein gp10 [Bacteriophage A118]
fig|1639.4014.peg.246	3.86306497403722		0.00887187	0.00104431	0	0	0	Protein clustered with ethanolamine utilization
fig|1639.4014.rna.39	3.85968744981632		0.0128088	0.00197184				tRNA-Gly-GCC
fig|1639.4014.peg.20	3.84832788315875		0.00431016	6.39274e-05	xpt	F	Converts the preformed base xanthine, a product of nucleic acid breakdown, to xanthosine 5'-monophosphate (XMP), so it can be reused for RNA or DNA synthesis	Xanthine phosphoribosyltransferase (EC 2.4.2.22);Ontology_term=KEGG_ENZYME:2.4.2.22
fig|1639.4014.peg.1597	3.84750282925813		0.0046772	0.000126899				FIG00776313: hypothetical protein
fig|1639.4014.peg.1757	3.84373387409431		0.00519329	0.000240715	0	K	BRO family, N-terminal domain	Antirepressor [Bacteriophage A118]
fig|1639.4014.peg.2874	3.83991221455939		0.00414922	3.361e-05	0	P	membrane	Membrane protein
fig|1639.4014.peg.1534	3.83631057918292		0.00814158	0.00085239				hypothetical protein
fig|1639.4014.peg.2094	3.82940738227256		0.00534426	0.000336623	0	T	- Catabolite gene activator and regulatory subunit of cAMP-dependent protein	cyclic nucleotide-binding protein
fig|1639.4014.peg.690	3.82885431811266		0.0322074	0.00913057	0	H	Catalyzes the transfer of a two-carbon ketol group from a ketose donor to an aldose acceptor, via a covalent intermediate with the cofactor thiamine pyrophosphate	Transketolase (EC 2.2.1.1);Ontology_term=KEGG_ENZYME:2.2.1.1
fig|1639.4014.peg.2390	3.82819660740146		0.00979566	0.00119499	0	EGP	Transmembrane secretion effector	hypothetical protein
fig|1639.4014.peg.2619	3.81474978121341		0.0327388	0.00935975	0	M	MucBP domain	Putative peptidoglycan bound protein (LPXTG motif) Lmo2179 homolog
fig|1639.4014.peg.1805	3.79534423465645		0.00534426	0.000336078				Protein gp22 [Bacteriophage A118]
fig|1639.4014.peg.295	3.79146361583945		0.00526293	0.000267921	0	S	Antibiotic biosynthesis monooxygenase	hypothetical protein
fig|1639.4014.peg.2473	3.79010064791694		0.00519329	0.000203632				hypothetical protein
fig|1639.4014.peg.1863	3.78898467236859		0.00534426	0.00031633	guaA	F	Catalyzes the synthesis of GMP from XMP	GMP synthase [glutamine-hydrolyzing]%2C amidotransferase subunit (EC 6.3.5.2) / GMP synthase [glutamine-hydrolyzing]%2C ATP pyrophosphatase subunit (EC 6.3.5.2);Ontology_term=KEGG_ENZYME:6.3.5.2,KEGG_ENZYME:6.3.5.2
fig|1639.4014.peg.1124	3.78572986559068		0.00794587	0.000817454	0	V	ABC-type antimicrobial peptide transport system, permease component	Heme efflux system permease HrtB
fig|1639.4014.peg.2224	3.77192620143047		0.00431016	8.34416e-05	0	S	UPF0291 protein	UPF0291 protein YnzC
fig|1639.4014.peg.447	3.76585261926453		0.00882115	0.00103172	0	E	Amino acid permease	Agmatine/putrescine antiporter%2C associated with agmatine catabolism
fig|1639.4014.peg.1258	3.76111476169321		0.0135506	0.00219195	0	0	0	ABC transporter%2C permease protein
fig|1639.4014.peg.3014	3.76002796496523		0.00526293	0.00025875	0	L	transposase activity	Mobile element protein
fig|1639.4014.peg.590	3.74772299016476		0.00414922	4.18321e-05	0	C	Reduces fumarate to succinate in anaerobic bacterial respiration	redox proteins related to the succinate dehydrogenases and fumarate reductases
fig|1639.4014.peg.254	3.74693624497495		0.00678869	0.000579386	eutB	E	ethanolamine ammonia-lyase	Ethanolamine ammonia-lyase heavy chain (EC 4.3.1.7);Ontology_term=KEGG_ENZYME:4.3.1.7
fig|1639.4014.peg.146	3.74524186816818		0.00431016	7.68344e-05	prfB	J	Peptide chain release factor 2 directs the termination of translation in response to the peptide chain termination codons UGA and UAA	Peptide chain release factor 2 @ programmed frameshift-containing
fig|1639.4014.peg.386	3.73039920723925		0.00752561	0.000739366	0	G	Glycosyl hydrolase family 65	Uncharacterized glycosyl hydrolase YcjT
fig|1639.4014.peg.234	3.73031139679428		0.0106639	0.00136871	cbiE	H	cobalt-precorrin-6Y	Cobalt-precorrin-7 (C5)-methyltransferase (EC 2.1.1.289);Ontology_term=KEGG_ENZYME:2.1.1.289
fig|1639.4014.peg.2319	3.72788205415354		0.0046772	0.000124377	pgsA	I	Belongs to the CDP-alcohol phosphatidyltransferase class-I family	CDP-diacylglycerol--glycerol-3-phosphate 3-phosphatidyltransferase (EC 2.7.8.5);Ontology_term=KEGG_ENZYME:2.7.8.5
fig|1639.4014.peg.2086	3.72663296358297		0.0324866	0.00925273	0	S	Domain of unknown function (DUF1871)	hypothetical protein
fig|1639.4014.rna.36	3.70821906680761		0.00568294	0.000394055				tRNA-Ala-TGC
fig|1639.4014.peg.242	3.70282005990858		0.00519329	0.0002464	eutQ	E	ethanolamine utilization protein	Ethanolamine utilization protein EutQ
fig|1639.4014.peg.2808	3.68720307919979		0.0103642	0.00129571	0	EGP	Major facilitator Superfamily	Inner membrane transport protein YdiM
fig|1639.4014.peg.1359	3.68182512304664		0.00586903	0.000419355	0	G	L-arabinose isomerase	Unknown pentose isomerase TM0951
fig|1639.4014.peg.498	3.67897918514659		0.00732586	0.000681375	0	C	ATP synthase delta (OSCP) subunit	ATP synthase delta chain (EC 3.6.3.14);Ontology_term=KEGG_ENZYME:3.6.3.14
fig|1639.4014.peg.1921	3.67598655443255		0.00431016	6.80355e-05	0	S	ABC transporter, ATP-binding protein	Bis-ABC ATPase YbiT
fig|1639.4014.peg.2772	3.67211097047977		0.0351892	0.01036				hypothetical protein
fig|1639.4014.peg.2530	3.67170489658195		0.00526293	0.000261689				hypothetical protein
fig|1639.4014.peg.546	3.66103262869514		0.00732586	0.000683391	0	0	0	Integral membrane protein
fig|1639.4014.peg.244	3.65821460040011		0.00842955	0.000928561	pduT	CQ	carboxysome shell protein	Ethanolamine utilization protein similar to PduT
fig|1639.4014.rna.5	3.65172179294807		0.00519329	0.000239958				tRNA-Ser-GCT
fig|1639.4014.rna.38	3.62607540167294		0.0442259	0.0147029				tRNA-Ile-GAT
fig|1639.4014.peg.568	3.62142749169007		0.00509232	0.000192036	0	M	Leucine rich repeat	Internalin-like protein (LPXTG motif) Lmo0333 homolog
fig|1639.4014.peg.361	3.61670829740329		0.00744538	0.000715719	0	S	Protein of unknown function (DUF1310)	putative secreted protein
fig|1639.4014.peg.1103	3.61218083152057		0.0219191	0.00492327	0	M	Protein of unknown function (DUF1307)	putative lipoprotein
fig|1639.4014.peg.2062	3.61101677696123		0.0046772	0.000138804	0	S	phage tail tape measure protein	Phage tail length tape-measure protein
fig|1639.4014.peg.476	3.60824262488331		0.00479939	0.000165061				hypothetical protein
fig|1639.4014.peg.1261	3.60545628006414		0.00519329	0.000237876				hypothetical protein
fig|1639.4014.peg.1308	3.60520864727759		0.00503338	0.000184818	0	S	Protein of unknown function (DUF554)	Uncharacterized DUF554 membrane protein
fig|1639.4014.peg.1765	3.60273684606073		0.0135057	0.00215776	0	L	primosome component and related proteins	Protein gp49%2C replication initiation [Bacteriophage A118]
fig|1639.4014.peg.2752	3.60190614221026		0.0108577	0.00141872	0	G	Class II Aldolase and Adducin N-terminal domain	class II aldolase/adducin domain protein
fig|1639.4014.peg.1492	3.60172369388515		0.00879903	0.00100279	0	ET	amino acid ABC transporter	ABC transporter%2C substrate-binding protein (cluster 3%2C basic aa/glutamine/opines)
fig|1639.4014.peg.1900	3.60169101051904		0.00534426	0.00031981	0	D	Early cell division protein that marks the future cell division site and supports proper FtsZ ring positioning	hypothetical protein
fig|1639.4014.peg.308	3.59699531792753		0.00519329	0.000238648	guaB	F	Catalyzes the conversion of inosine 5'-phosphate (IMP) to xanthosine 5'-phosphate (XMP), the first committed and rate- limiting step in the de novo synthesis of guanine nucleotides, and therefore plays an important role in the regulation of cell growth	Inosine-5'-monophosphate dehydrogenase (EC 1.1.1.205) / CBS domain;Ontology_term=KEGG_ENZYME:1.1.1.205
fig|1639.4014.peg.2397	3.59491423517236		0.0132681	0.00207197	0	G	IIB component	PTS system%2C cellobiose-specific IIB component (EC 2.7.1.205);Ontology_term=KEGG_ENZYME:2.7.1.205
fig|1639.4014.peg.1712	3.59478886420691		0.0112481	0.00152528	0	M	NLP P60 protein	hypothetical protein
fig|1639.4014.peg.472	3.59438356372766		0.00628759	0.000486701	0	D	DNA segregation ATPase FtsK SpoIIIE and related proteins	FtsK/SpoIIIE family protein%2C putative EssC/YukB component of Type VII secretion system
fig|1639.4014.peg.896	3.59204587574628		0.0135506	0.00218946	0	G	to PTS system, glucitol sorbitol-specific enzyme IIBC component	PTS system%2C glucitol/sorbitol-specific IIB component (EC 2.7.1.198) / PTS system%2C glucitol/sorbitol-specific IIC component 2;Ontology_term=KEGG_ENZYME:2.7.1.198
fig|1639.4014.peg.1280	3.58834535233419		0.0112941	0.00157628	0	P	Binding-protein-dependent transport system inner membrane component	ABC transporter%2C permease protein 1 (cluster 1%2C maltose/g3p/polyamine/iron)
fig|1639.4014.rna.40	3.58386661140559		0.00519329	0.000238135				tRNA-Leu-TAA
fig|1639.4014.peg.258	3.58068120025838		0.00817075	0.000867618	pduQ	C	Dehydrogenase	Ethanol dehydrogenase [NAD+]
fig|1639.4014.peg.1281	3.57176378119181		0.0175679	0.00347523	0	P	ABC transporter (permease)	ABC transporter%2C permease protein 2 (cluster 1%2C maltose/g3p/polyamine/iron)
fig|1639.4014.peg.1784	3.54580121802738		0.0251285	0.00633523	lmaC	0	0	LmaC%2C associated with virulence in Listeria
fig|1639.4014.peg.913	3.54242575104446		0.00534426	0.000333821	0	K	transcriptional	Transcriptional regulator%2C MerR family
fig|1639.4014.peg.2479	3.53295627868295		0.00705987	0.000618017	0	0	0	hypothetical protein
fig|1639.4014.peg.2067	3.53191477060721		0.00568294	0.000388244	0	0	0	hypothetical protein
fig|1639.4014.peg.237	3.51163360049861		0.00903265	0.00107268	cobD	H	Converts cobyric acid to cobinamide by the addition of aminopropanol on the F carboxylic group	Adenosylcobinamide-phosphate synthase (EC 6.3.1.10);Ontology_term=KEGG_ENZYME:6.3.1.10
fig|1639.4014.rna.32	3.50583534192309		0.00519329	0.000246036				tRNA-Gly-TCC
fig|1639.4014.peg.813	3.50520453636909		0.00568294	0.00039754	0	M	domain protein	Putative peptidoglycan bound protein (LPXTG motif) Lmo0835 homolog
fig|1639.4014.peg.1723	3.50423050111385		0.00664252	0.000551529	0	0	0	hypothetical protein
fig|1639.4014.peg.2061	3.49348609892417		0.00519329	0.000228607	0	0	0	hypothetical protein
fig|1639.4014.peg.2777	3.48668849072109		0.0197648	0.00420403				hypothetical protein
fig|1639.4014.peg.1783	3.48361633781865		0.0128088	0.00197449	0	S	DNA-dependent transcription, initiation	prophage LambdaBa01%2C positive control factor Xpf%2C putative
fig|1639.4014.peg.694	3.48328905940484		0.0139404	0.00234722	0	C	Dehydrogenase	Sorbitol dehydrogenase homologue (EC:1.1.1.14);Ontology_term=KEGG_ENZYME:1.1.1.14
fig|1639.4014.peg.936	3.47910383527386		0.00571649	0.000406565	0	G	to PTS fructose-specific enzyme IIA component	PTS system%2C galactitol-specific IIA component (EC 2.7.1.200);Ontology_term=KEGG_ENZYME:2.7.1.200
fig|1639.4014.peg.983	3.47767696754383		0.0302905	0.00818636	0	S	membrane	hypothetical protein
fig|1639.4014.peg.1968	3.47440821490996		0.0175136	0.00345022	0	GM	NmrA-like family	NAD-dependent%2C hopanoid-associated epimerase/dehydratase family acting on nucleotide-sugars
fig|1639.4014.rna.25	3.47094274855895		0.00526293	0.000253438				tRNA-Asn-GTT
fig|1639.4014.peg.223	3.46706214503033		0.0207094	0.00450086	cbiQ	P	cobalt transport	Cobalt ECF transporter%2C transmembrane component of energizing module CbiQ
fig|1639.4014.peg.2373	3.45431721223874		0.00526293	0.000257975	0	S	Bacterial PH domain	hypothetical protein
fig|1639.4014.peg.2738	3.45431721223874		0.00526293	0.000257975	0	S	Virus attachment protein p12 family	hypothetical protein
fig|1639.4014.peg.1528	3.45011059472838		0.00705987	0.000630631				hypothetical protein
fig|1639.4014.peg.571	3.44942590251438		0.00603974	0.000451377	0	0	0	hypothetical protein
fig|1639.4014.peg.1977	3.44620610982784		0.0122247	0.00178635	rsfS	J	Functions as a ribosomal silencing factor. Interacts with ribosomal protein L14 (rplN), blocking formation of intersubunit bridge B8. Prevents association of the 30S and 50S ribosomal subunits and the formation of functional ribosomes, thus repressing translation	Ribosomal silencing factor RsfA
fig|1639.4014.peg.427	3.44289275789946		0.0145172	0.00254194	0	M	Bacterial capsule synthesis protein PGA_cap	Capsule biosynthesis protein capA
fig|1639.4014.rna.29	3.42262638174218		0.00526293	0.000268454				tRNA-Leu-GAG
fig|1639.4014.peg.2783	3.41050311936379		0.00753556	0.000742838	0	S	COG5546 Small integral membrane protein	Holin%2C phage phi LC3 family
fig|1639.4014.peg.686	3.40760275036103		0.00656445	0.000538215	rpsL	J	Interacts with and stabilizes bases of the 16S rRNA that are involved in tRNA selection in the A site and with the mRNA backbone. Located at the interface of the 30S and 50S subunits, it traverses the body of the 30S subunit contacting proteins on the other side and probably holding the rRNA structure together. The combined cluster of proteins S8, S12 and S17 appears to hold together the shoulder…	SSU ribosomal protein S12p (S23e)
fig|1639.4014.peg.2230	3.40654574708242		0.00865272	0.000967456	0	S	phosphoadenosine phosphosulfate	Co-activator of prophage gene expression IbrA
fig|1639.4014.peg.806	3.40413735871383		0.00568294	0.000396219	0	M	Bacterial Ig-like domain (group 3)	hypothetical protein
fig|1639.4014.peg.217	3.39994773086109		0.0235142	0.00560745	0	F	Shikimate kinase	hypothetical protein
fig|1639.4014.peg.2636	3.39660010884544		0.00455786	0.000109954	0	S	chaperone-mediated protein folding	hypothetical protein
fig|1639.4014.peg.2350	3.39496571027622		0.0103642	0.00129938	0	EGP	Major facilitator Superfamily	Multidrug-efflux transporter%2C major facilitator superfamily (MFS)
fig|1639.4014.peg.940	3.39489599547013		0.007311	0.000677168	0	G	Ribulose-phosphate 3 epimerase family	Ribulose-phosphate 3-epimerase (EC 5.1.3.1);Ontology_term=KEGG_ENZYME:5.1.3.1
fig|1639.4014.peg.2493	3.39280075956766		0.00533719	0.000280719				hypothetical protein
fig|1639.4014.peg.663	3.39280075956766		0.00533719	0.000280719				hypothetical protein
fig|1639.4014.peg.2138	3.39076574755957		0.00534426	0.000339431	0	M	penicillin-binding protein	Multimodular transpeptidase-transglycosylase (EC 2.4.1.129) (EC 3.4.-.-);Ontology_term=KEGG_ENZYME:2.4.1.129,KEGG_ENZYME:3.4.-.-
fig|1639.4014.peg.400	3.38636471103499		0.0362612	0.0107596	rhaA	G	Belongs to the rhamnose isomerase family	L-rhamnose isomerase (EC 5.3.1.14);Ontology_term=KEGG_ENZYME:5.3.1.14
fig|1639.4014.peg.2022	3.38363415414337		0.0356229	0.0105113	0	G	mannose-6-phosphate isomerase	mannose-6-phosphate isomerase%2C class I
fig|1639.4014.peg.1973	3.38296408303862		0.00547828	0.000352916	comEC	S	Domain of unknown function (DUF4131)	DNA internalization-related competence protein ComEC/Rec2
fig|1639.4014.peg.745	3.37618895490289		0.00705987	0.00061979	0	S	Domain of unknown function (DU1801)	hypothetical protein
fig|1639.4014.peg.270	3.36014834801928		0.0139404	0.00234583	0	CQ	Carboxysome structural protein	Propanediol utilization polyhedral body protein PduJ
fig|1639.4014.peg.2534	3.35654316721048		0.00775562	0.000785054	0	0	0	hypothetical protein
fig|1639.4014.peg.238	3.35227606136438		0.00824342	0.000880789	cbiA	H	Catalyzes the ATP-dependent amidation of the two carboxylate groups at positions a and c of cobyrinate, using either L-glutamine or ammonia as the nitrogen source	Cobyrinic acid a%2Cc-diamide synthetase (EC 6.3.5.11);Ontology_term=KEGG_ENZYME:6.3.5.11
fig|1639.4014.peg.1631	3.35162176725539		0.00588119	0.000426324	deoC	F	Catalyzes a reversible aldol reaction between acetaldehyde and D-glyceraldehyde 3-phosphate to generate 2-deoxy- D-ribose 5-phosphate	Deoxyribose-phosphate aldolase (EC 4.1.2.4);Ontology_term=KEGG_ENZYME:4.1.2.4
fig|1639.4014.peg.1787	3.34459602085415		0.00881902	0.00102397	0	S	Phage portal protein, SPP1 Gp6-like	Portal protein [Bacteriophage A118]
fig|1639.4014.peg.280	3.33909780078402		0.00826585	0.000888654	0	G	Phosphoglycerate mutase family	Alpha-ribazole-5'-phosphate phosphatase (EC 3.1.3.73);Ontology_term=KEGG_ENZYME:3.1.3.73
fig|1639.4014.peg.2243	3.33837522545371		0.00519329	0.000220713	0	K	nucleic-acid-binding protein implicated in transcription termination	COG2740: Predicted nucleic-acid-binding protein implicated in transcription termination
fig|1639.4014.peg.2999	3.32505534709347		0.00534426	0.000318835				FIG00774304: hypothetical protein
fig|1639.4014.peg.229	3.31251170504347		0.00534426	0.000327712	cbiJ	H	Precorrin-6x reductase CbiJ/CobK	Cobalt-precorrin-6A reductase (EC 1.3.1.106);Ontology_term=KEGG_ENZYME:1.3.1.106
fig|1639.4014.peg.159	3.31158649419608		0.0112372	0.00150649	0	M	3D domain	Cell wall-binding protein YocH
fig|1639.4014.peg.265	3.30402282980841		0.0253551	0.0064583	0	S	Haem-degrading	ATP:Cob(I)alamin adenosyltransferase (EC 2.5.1.17) @ ATP:Cob(I)alamin adenosyltransferase (EC 2.5.1.17)%2C propanediol utilization;Ontology_term=KEGG_ENZYME:2.5.1.17,KEGG_ENZYME:2.5.1.17
fig|1639.4014.peg.1322	3.30240853412122		0.00983912	0.00120426	typA	T	GTP-binding protein TypA	GTP-binding protein TypA/BipA
fig|1639.4014.peg.823	3.29968090223859		0.0111367	0.00148096	0	K	GntR family	Transcriptional regulator%2C GntR family
fig|1639.4014.peg.475	3.29352722526565		0.0141362	0.00240358				FIG00774311: hypothetical protein
fig|1639.4014.peg.1252	3.28138317540512		0.0109107	0.0014437	0	O	peptidase U32	hypothetical protein
fig|1639.4014.peg.1794	3.27597270950465		0.0152966	0.00274255	0	S	Minor capsid protein from bacteriophage	Protein gp11 [Bacteriophage A118]
fig|1639.4014.peg.586	3.26515858983532		0.00558168	0.000367434	0	S	Dihydroxyacetone kinase	Phosphoenolpyruvate-dihydroxyacetone phosphotransferase (EC 2.7.1.121)%2C subunit DhaM%3B DHA-specific IIA component;Ontology_term=KEGG_ENZYME:2.7.1.121
fig|1639.4014.rna.34	3.26515858983532		0.00558168	0.000367434				tRNA-Pro-TGG
fig|1639.4014.peg.2716	3.26495030071067		0.0127353	0.00194467	0	G	Belongs to the glycosyl hydrolase 13 family	Neopullulanase (EC 3.2.1.135);Ontology_term=KEGG_ENZYME:3.2.1.135
fig|1639.4014.peg.1078	3.26378682444295		0.00487461	0.000175763	pepQ	E	Creatinase/Prolidase N-terminal domain	Proline dipeptidase (EC 3.4.13.9);Ontology_term=KEGG_ENZYME:3.4.13.9
fig|1639.4014.peg.233	3.26231969798016		0.0135057	0.00217134	cbiT	H	catalyzes the methylation of either C-15 or C-5 in cobalt-precorrin-6Y to form cobalt-precorrin-7W	Cobalt-precorrin-6B C15-methyltransferase [decarboxylating] (EC 2.1.1.196);Ontology_term=KEGG_ENZYME:2.1.1.196
fig|1639.4014.peg.180	3.25407006254158		0.0132681	0.0020848				hypothetical protein
fig|1639.4014.peg.39	3.25276823602521		0.00829322	0.00089434	0	CO	Thioredoxin	bacteriocin transport accessory protein
fig|1639.4014.peg.2834	3.25162137958151		0.00534426	0.000316765	0	S	Uncharacterised 5xTM membrane BCR, YitT family COG1284	UPF0750 membrane protein YitT
fig|1639.4014.peg.1113	3.25092428185563		0.0385992	0.0119003	0	S	Matrixin	hypothetical protein
fig|1639.4014.peg.1559	3.24342473327355		0.0206792	0.00447904	0	0	0	FIG019766: hypothetical protein co-occurring with bile hydrolase
fig|1639.4014.peg.2471	3.24300576931284		0.00568294	0.000389884				hypothetical protein
fig|1639.4014.peg.2079	3.23683428481563		0.0112941	0.00158035	0	S	Protein of unknown function (DUF3130	hypothetical protein
fig|1639.4014.peg.245	3.23639153143806		0.0277808	0.00732427	eutN	CQ	Carbon dioxide concentrating mechanism	Ethanolamine utilization polyhedral-body-like protein EutN
fig|1639.4014.peg.1893	3.22320185006009		0.0157884	0.00291953				hypothetical protein
fig|1639.4014.peg.2990	3.22316964988786		0.0273539	0.00718457	radC	E	Belongs to the UPF0758 family	UPF0758 family protein
fig|1639.4014.peg.81	3.22314576073153		0.0103642	0.00128987	0	C	ferredoxin	Ferredoxin
fig|1639.4014.peg.2995	3.22052407049529		0.0114042	0.00160707	0	L	HTH-like domain	Mobile element protein
fig|1639.4014.peg.228	3.21723438969829		0.0299004	0.00806114	0	H	Belongs to the precorrin methyltransferase family	Uroporphyrinogen-III methyltransferase (EC 2.1.1.107) / Uroporphyrinogen-III synthase (EC 4.2.1.75);Ontology_term=KEGG_ENZYME:2.1.1.107,KEGG_ENZYME:4.2.1.75
fig|1639.4014.peg.521	3.21242786691836		0.0157624	0.00290881	0	K	cAMP-binding proteins - catabolite gene activator and regulatory subunit of cAMP-dependent protein kinases	hypothetical protein
fig|1639.4014.peg.1562	3.20991350231813		0.0211489	0.00463249	0	0	0	hypothetical protein
fig|1639.4014.peg.1150	3.20793669370208		0.0127353	0.00193997	0	M	Trypsin-like serine protease	Glutamyl endopeptidase precursor (EC 3.4.21.19)%2C blaSE;Ontology_term=KEGG_ENZYME:3.4.21.19
fig|1639.4014.peg.47	3.20777270586744		0.00704643	0.000608375	0	T	diguanylate cyclase	GGDEF domain protein
fig|1639.4014.peg.2485	3.20639409167758		0.0107733	0.00139483				hypothetical protein
fig|1639.4014.peg.798	3.20592149735789		0.0349466	0.010277	0	0	0	hypothetical protein
fig|1639.4014.peg.1314	3.20533508331708		0.00534426	0.000292778	tagH	P	Part of the ABC transporter complex TagGH involved in teichoic acids export. Responsible for energy coupling to the transport system	Teichoic acid export ATP-binding protein TagH (EC 3.6.3.40);Ontology_term=KEGG_ENZYME:3.6.3.40
fig|1639.4014.peg.2118	3.19531543825934		0.0317132	0.00891618	0	U	Glucose uptake	Sugar:proton symporter
fig|1639.4014.peg.2496	3.19140388578564		0.00603974	0.000453668				hypothetical protein
fig|1639.4014.peg.78	3.18863451116975		0.00519329	0.000223065	0	M	Lysin motif	hypothetical protein
fig|1639.4014.peg.401	3.18022118457289		0.0307286	0.00845722	rhaB	F	Involved in the catabolism of L-rhamnose (6-deoxy-L- mannose). Catalyzes the transfer of the gamma-phosphate group from ATP to the 1-hydroxyl group of L-rhamnulose to yield L-rhamnulose 1-phosphate	Rhamnulokinase (EC 2.7.1.5);Ontology_term=KEGG_ENZYME:2.7.1.5
fig|1639.4014.peg.1004	3.17974057751694		0.0469548	0.0160961	0	S	Leucine-rich repeat (LRR) protein	Internalin-like protein Lmo2445 homolog
fig|1639.4014.peg.947	3.17512330853809		0.010192	0.00126094	0	G	Tagatose 6 phosphate kinase	hypothetical protein
fig|1639.4014.peg.2589	3.17480181309141		0.0315236	0.0088116	tag	L	Methyladenine glycosylase	DNA-3-methyladenine glycosylase (EC 3.2.2.20);Ontology_term=KEGG_ENZYME:3.2.2.20
fig|1639.4014.peg.1193	3.16294962648921		0.040008	0.012586	fliR	N	flagellar	Flagellar biosynthesis protein FliR
fig|1639.4014.peg.593	3.16085401245829		0.0160711	0.00304092	0	G	to PTS system, fructose-specific enzyme IIBC component	PTS system%2C IIB component / PTS system%2C IIC component
fig|1639.4014.peg.2092	3.14974715777672		0.0159623	0.00300976	0	P	ABC transporter, ATP-binding protein	Zinc ABC transporter%2C ATP-binding protein AdcC
fig|1639.4014.peg.584	3.14646084316516		0.0217604	0.00485189	0	0	0	hypothetical protein
fig|1639.4014.peg.2881	3.14459892609029		0.0221569	0.00500683	0	S	Protein of unknown function (DUF3021)	hypothetical protein
fig|1639.4014.peg.2470	3.14259315695412		0.0214965	0.00476436	0	L	Toprim-like	DNA primase
fig|1639.4014.peg.79	3.13353949587209		0.00712816	0.000646898	recS	L	DNA helicase	ATP-dependent DNA helicase RecS (RecQ family)
fig|1639.4014.peg.2070	3.12810474459723		0.00807336	0.000838449	0	M	Ami_3	N-acetylmuramoyl-L-alanine amidase (EC 3.5.1.28);Ontology_term=KEGG_ENZYME:3.5.1.28
fig|1639.4014.peg.749	3.12228520605917		0.0112941	0.00157696	0	K	Tex-like protein N-terminal domain	Transcription accessory protein (S1 RNA-binding domain)
fig|1639.4014.peg.2782	3.11256031661093		0.0205645	0.00440669				hypothetical protein
fig|1639.4014.peg.1417	3.11009316496046		0.00643434	0.000520822	0	S	Carbon-nitrogen hydrolase	Aliphatic amidase AmiE (EC 3.5.1.4);Ontology_term=KEGG_ENZYME:3.5.1.4
fig|1639.4014.peg.263	3.10895988958555		0.0193786	0.00406418	0	C	propanediol utilization protein	Propanol dehydrogenase [NAD+]
fig|1639.4014.peg.786	3.10853984192134		0.0253229	0.0064417	0	G	Alpha-amylase domain	Trehalose-6-phosphate hydrolase (EC 3.2.1.93);Ontology_term=KEGG_ENZYME:3.2.1.93
fig|1639.4014.peg.820	3.10606391160454		0.0128088	0.0019663	0	P	Formate nitrite	Formate efflux transporter FocA
fig|1639.4014.peg.1259	3.10527086430159		0.0189535	0.00391918	0	V	ABC transporter, ATP-binding protein	Macrolide export ATP-binding/permease protein
fig|1639.4014.peg.1530	3.09756432945844		0.0251285	0.00632604	0	S	Cell division protein FtsJ	hypothetical protein
fig|1639.4014.peg.2762	3.09296318187115		0.00705987	0.000635225				hypothetical protein
fig|1639.4014.peg.2922	3.08955048581823		0.0116449	0.00166026	0	S	Protein of unknown function (DUF3006)	hypothetical protein
fig|1639.4014.peg.1798	3.08043414675005		0.0307286	0.00841615	0	S	Bacteriophage Gp15 protein	Phage protein
fig|1639.4014.peg.249	3.07031184223133		0.0123213	0.00183204	0	CQ	Carboxysome structural protein	Ethanolamine utilization protein similar to PduA/PduJ
fig|1639.4014.peg.567	3.07031184223133		0.0123213	0.00183204	0	0	0	hypothetical protein
fig|1639.4014.peg.1618	3.06468556093628		0.0122247	0.00180357	0	G	ABC transporter substrate-binding protein	ABC transporter%2C substrate-binding protein (cluster 1%2C maltose/g3p/polyamine/iron)
fig|1639.4014.peg.2502	3.06123000375035		0.00744538	0.000716484	0	M	Leucine-rich repeats, outliers	Internalin-like protein (LPXTG motif) Lmo2396 homolog
fig|1639.4014.peg.2749	3.05873515962905		0.0235142	0.0056238	0	G	to PTS system galactitol-specific enzyme IIB component	PTS system%2C galactitol-specific IIB component (EC 2.7.1.200);Ontology_term=KEGG_ENZYME:2.7.1.200
fig|1639.4014.peg.509	3.04910062720707		0.0139404	0.00232421	0	S	Uncharacterized protein conserved in bacteria (DUF2200)	hypothetical protein
fig|1639.4014.peg.1294	3.04863644826396		0.00842955	0.000926566	0	0	0	hypothetical protein
fig|1639.4014.peg.2120	3.04501202564608		0.0112941	0.00157711	lstR	K	Part of sigC operon that is induced by temperature upshift	Transcriptional regulator%2C PadR family
fig|1639.4014.peg.2620	3.02724694124688		0.0145172	0.00253671	0	M	Collagen binding domain	Putative peptidoglycan bound protein (LPXTG motif) Lmo2178 homolog
fig|1639.4014.peg.1797	3.01061601828538		0.0149368	0.00266816	0	S	Phage tail assembly chaperone protein Gp14 ()A118	Protein gp14 [Bacteriophage A118]
fig|1639.4014.rna.24	3.00828259985194		0.0122247	0.00180312				tRNA-Ser-GCT
fig|1639.4014.peg.1764	3.00159172676208		0.0332384	0.00962076	0	L	Recombinational DNA repair protein (RecE pathway)	Recombinational DNA repair protein RecT (prophage associated)
fig|1639.4014.peg.964	2.99530241979712		0.0313737	0.00871781	0	S	Domain of unknown function (DUF5067)	hypothetical protein
fig|1639.4014.peg.592	2.99183956791151		0.0385992	0.0118963	0	G	PTS sugar transporter subunit IIA	PTS system%2C IIA component
fig|1639.4014.peg.895	2.98918611833395		0.0153667	0.00278563	0	G	to PTS system, glucitol sorbitol-specific enzyme II CII component	PTS system%2C glucitol/sorbitol-specific IIC component
fig|1639.4014.peg.474	2.98263048652157		0.00879386	0.000986146				FIG00775650: hypothetical protein
fig|1639.4014.peg.445	2.97996027116325		0.0195672	0.00414257	0	M	SIS domain	putative glucosamine-fructose-6-phosphate aminotransferase
fig|1639.4014.peg.275	2.97078419657748		0.0122247	0.00180005	pduD	Q	Dehydratase medium subunit	Propanediol dehydratase medium subunit (EC 4.2.1.28);Ontology_term=KEGG_ENZYME:4.2.1.28
fig|1639.4014.peg.1616	2.95545344104887		0.0221569	0.00500665	0	P	ABC transporter (permease)	ABC transporter%2C permease protein 1 (cluster 1%2C maltose/g3p/polyamine/iron)
fig|1639.4014.peg.1527	2.95302585409155		0.0154456	0.00281526				hypothetical protein
fig|1639.4014.peg.1264	2.95160708312807		0.0429175	0.0141118				hypothetical protein
fig|1639.4014.peg.691	2.95061378463655		0.0122247	0.00178785	0	G	Ribulose-phosphate 3 epimerase family	Ribulose-phosphate 3-epimerase (EC 5.1.3.1);Ontology_term=KEGG_ENZYME:5.1.3.1
fig|1639.4014.peg.335	2.94242316201217		0.0464881	0.0158702	0	G	PTS cellobiose transporter subunit IIB	PTS system%2C cellobiose-specific IIB component (EC 2.7.1.205);Ontology_term=KEGG_ENZYME:2.7.1.205
fig|1639.4014.rna.51	2.93795580133203		0.00979566	0.0011957				tRNA-Met-CAT
fig|1639.4014.peg.1041	2.93466853062579		0.0136821	0.00221969	0	S	Protein of unknown function (DUF1634)	hypothetical protein
fig|1639.4014.peg.783	2.93357418897444		0.0146078	0.00259086	0	G	phosphomannomutase	phosphoglucomutase/phosphomannomutase family protein
fig|1639.4014.peg.597	2.92621421510894		0.00888509	0.00105222	tatC	U	Part of the twin-arginine translocation (Tat) system that transports large folded proteins containing a characteristic twin-arginine motif in their signal peptide across membranes	Twin-arginine translocation protein TatCy
fig|1639.4014.peg.1668	2.92020373743024		0.0248786	0.00620939				hypothetical protein
fig|1639.4014.peg.2486	2.91920547948744		0.0158026	0.00292737	0	0	0	hypothetical protein
fig|1639.4014.peg.1290	2.91901587660444		0.0135057	0.00214596	0	GK	ROK family	Sugar kinase and transcription regulator (EC 2.7.1.-);Ontology_term=KEGG_ENZYME:2.7.1.-
fig|1639.4014.peg.1944	2.90918145188775		0.00740247	0.000695436	rpoD	K	Sigma factors are initiation factors that promote the attachment of RNA polymerase to specific initiation sites and are then released. This sigma factor is the primary sigma factor during exponential growth	RNA polymerase sigma factor RpoD
fig|1639.4014.peg.390	2.90714696176999		0.025735	0.00656527	0	P	Sugar ABC transporter permease	Inner membrane ABC transporter permease protein YcjP
fig|1639.4014.peg.1617	2.90473701996969		0.0399646	0.0125459	0	P	ABC transporter (permease)	ABC transporter%2C permease protein 2 (cluster 1%2C maltose/g3p/polyamine/iron)
fig|1639.4014.peg.1251	2.90318042218375		0.0123213	0.00182405	0	G	Ribose 5-phosphate	D-allose-6-phosphate isomerase (EC 5.3.1.-) @ Ribose-5-phosphate isomerase B (EC 5.3.1.6);Ontology_term=KEGG_ENZYME:5.3.1.-,KEGG_ENZYME:5.3.1.6
fig|1639.4014.peg.1747	2.90236513631777		0.0107733	0.00140057	comK	K	competence	Competence transcription factor
fig|1639.4014.rna.46	2.90236513631777		0.0107733	0.00140057				tRNA-Leu-TAA
fig|1639.4014.peg.236	2.88758570184694		0.0157624	0.0029095	cbiC	H	catalyzes the interconversion of cobalt-precorrin-8X and cobyrinic acid in the anaerobic biosynthesis of cobalamin	Cobalt-precorrin-8 methylmutase (EC 5.4.99.60);Ontology_term=KEGG_ENZYME:5.4.99.60
fig|1639.4014.peg.2251	2.88707861216067		0.0159623	0.00300201	pnp	J	Involved in mRNA degradation. Catalyzes the phosphorolysis of single-stranded polyribonucleotides processively in the 3'- to 5'-direction	Polyribonucleotide nucleotidyltransferase (EC 2.7.7.8);Ontology_term=KEGG_ENZYME:2.7.7.8
fig|1639.4014.peg.2111	2.88133700990587		0.0230617	0.00537369	0	S	Hexapeptide repeat of succinyl-transferase	Acetyltransferase (isoleucine patch superfamily)
fig|1639.4014.peg.1611	2.87884118897161		0.0371457	0.0111818	0	G	Alpha mannosidase, middle domain	alpha-mannosidase (EC 3.2.1.24);Ontology_term=KEGG_ENZYME:3.2.1.24
fig|1639.4014.peg.1445	2.87085980000442		0.0121852	0.00176551	0	S	Protein of unknown function (DUF1266)	hypothetical protein
fig|1639.4014.peg.2497	2.86355284090246		0.0116903	0.00167059				hypothetical protein
fig|1639.4014.peg.2216	2.85792784749617		0.00774239	0.000770271	0	S	GTPase that associates with the 50S ribosomal subunit and may have a role during protein synthesis or ribosome biogenesis	Ribosome LSU-associated GTP-binding protein HflX
fig|1639.4014.peg.2427	2.85786885533117		0.0159623	0.00300149	0	M	Leucine-rich repeats, outliers	Internalin-like protein (LPXTG motif) Lmo2396 homolog
fig|1639.4014.peg.543	2.85531476932954		0.0117738	0.00169811	0	0	0	hypothetical protein
fig|1639.4014.peg.1029	2.84889083759143		0.0482873	0.0168944	0	0	0	hypothetical protein
fig|1639.4014.peg.1525	2.83730754822569		0.0125244	0.00188508				hypothetical protein
fig|1639.4014.peg.1821	2.82593996849665		0.0139404	0.00233183	rplS	J	This protein is located at the 30S-50S ribosomal subunit interface and may play a role in the structure and function of the aminoacyl-tRNA binding site	LSU ribosomal protein L19p
fig|1639.4014.peg.932	2.82459303306754		0.03747	0.0113166	0	G	to PTS system, Galactitol-specific IIB component	PTS system%2C galactitol-specific IIB component (EC 2.7.1.200);Ontology_term=KEGG_ENZYME:2.7.1.200
fig|1639.4014.peg.583	2.82218453586267		0.0237951	0.00574608	0	G	Dihydroxyacetone binding subunit of the dihydroxyacetone kinase	Phosphoenolpyruvate-dihydroxyacetone phosphotransferase (EC 2.7.1.121)%2C dihydroxyacetone binding subunit DhaK;Ontology_term=KEGG_ENZYME:2.7.1.121
fig|1639.4014.peg.2469	2.81951328087215		0.0188182	0.00383943				hypothetical protein
fig|1639.4014.peg.2767	2.81351093557882		0.0424601	0.0137788	0	0	0	hypothetical protein
fig|1639.4014.peg.2652	2.81097193358601		0.0135057	0.00217039	0	0	0	hypothetical protein
fig|1639.4014.peg.2387	2.80940089961217		0.0134737	0.00212602				hypothetical protein
fig|1639.4014.peg.313	2.80910926177407		0.0303842	0.00824006				hypothetical protein
fig|1639.4014.peg.1526	2.80730476135672		0.0135057	0.00216709	0	L	Crossover junction endodeoxyribonuclease RuvC	hypothetical protein
fig|1639.4014.peg.994	2.80640846722076		0.00568294	0.000397293	eno	F	Catalyzes the reversible conversion of 2- phosphoglycerate into phosphoenolpyruvate. It is essential for the degradation of carbohydrates via glycolysis	Enolase (EC 4.2.1.11);Ontology_term=KEGG_ENZYME:4.2.1.11
fig|1639.4014.peg.1360	2.79579700622887		0.0135057	0.00214631	0	K	helix_turn _helix lactose operon repressor	Unknown pentose utilization regulator%2C LacI family
fig|1639.4014.peg.3013	2.79010364920582		0.0128081	0.00196168	0	L	transposase activity	Mobile element protein
fig|1639.4014.peg.1353	2.78716351462499		0.0166588	0.0031962	0	S	Integral membrane protein	Uncharacterized membrane protein YoaT
fig|1639.4014.peg.356	2.78276138705065		0.0324866	0.00924167	0	0	0	hypothetical protein
fig|1639.4014.peg.2137	2.77787252659495		0.0315236	0.00879682	0	S	Phospholipase_D-nuclease N-terminal	hypothetical protein
fig|1639.4014.peg.247	2.77120983728211		0.0422101	0.0136698	pduL	H	Involved in 1,2-propanediol (1,2-PD) degradation by catalyzing the conversion of propanoyl-CoA to propanoyl-phosphate	Ethanolamine utilization protein similar to PduL
fig|1639.4014.peg.2261	2.75093873634807		0.0392037	0.0121774	0	0	0	Late competence protein ComGG%2C FIG007920
fig|1639.4014.peg.117	2.73342775906538		0.0224069	0.00512084	0	S	acetyltransferase	Putative acetyltransferase YvoF
fig|1639.4014.peg.8	2.72254890550146		0.047075	0.0161952	0	Q	Methyltransferase domain	23S rRNA (guanine(748)-N(1))-methyltransferase (EC 2.1.1.188);Ontology_term=KEGG_ENZYME:2.1.1.188
fig|1639.4014.peg.1935	2.72195453647987		0.0382372	0.0117128	zurR	K	Belongs to the Fur family	Zinc uptake regulation protein Zur
fig|1639.4014.peg.1956	2.71452152977656		0.00744675	0.000723478	0	S	Hydrolase	Membrane protein containing HD superfamily hydrolase domain%2C YQFF ortholog
fig|1639.4014.peg.1731	2.71082963196749		0.0184375	0.00370215	0	ET	L-cystine-binding protein	L-cystine ABC transporter%2C substrate-binding protein TcyK
fig|1639.4014.peg.2265	2.70906665211436		0.0175136	0.00344267	0	U	Required for transformation and DNA binding	Late competence protein ComGC%2C access of DNA to ComEA%2C FIG007487
fig|1639.4014.peg.500	2.70862595505326		0.0429175	0.0141077	0	C	ATP synthase, gamma	ATP synthase gamma chain (EC 3.6.3.14);Ontology_term=KEGG_ENZYME:3.6.3.14
fig|1639.4014.peg.1020	2.70848006064687		0.0202223	0.00431471	0	P	ABC transporter, ATP-binding protein	Ferrichrome transport ATP-binding protein FhuC
fig|1639.4014.peg.2763	2.69758392320068		0.0444636	0.0148555				hypothetical protein
fig|1639.4014.peg.1755	2.69310214453721		0.0451577	0.0152219				hypothetical protein
fig|1639.4014.peg.2996	2.69297337151523		0.0237951	0.00574009	0	L	transposase activity	Mobile element protein
fig|1639.4014.peg.3007	2.68958588227833		0.0246517	0.00606363	0	0	0	hypothetical protein
fig|1639.4014.peg.1782	2.68851563318275		0.0136821	0.00222343				hypothetical gene
fig|1639.4014.peg.1685	2.68846433730662		0.0321558	0.00909469	0	GK	Phosphoenolpyruvate-dependent sugar phosphotransferase system, EIIA 2	PRD/PTS system IIA 2 domain protein
fig|1639.4014.peg.2953	2.68809400400922		0.0188182	0.00379831	0	0	0	hypothetical protein
fig|1639.4014.peg.2395	2.68474380373036		0.03747	0.0113154	0	S	Protein of unknown function (DUF4127)	hypothetical protein
fig|1639.4014.peg.774	2.67715005384269		0.040008	0.0125828	0	GKT	PTS fructose transporter subunit IIA	hypothetical protein
fig|1639.4014.peg.949	2.67683169845322		0.0466843	0.0159527	0	G	phosphotransferase system	PTS system%2C fructose-specific IIC component
fig|1639.4014.peg.28	2.67252809308364		0.00744538	0.000702028	pbpA	M	penicillin-binding protein	Penicillin-binding protein 1A/1B @ Multimodular transpeptidase-transglycosylase
fig|1639.4014.rna.17	2.67166138892563		0.0194523	0.00410107				tRNA-Trp-CCA
fig|1639.4014.peg.1364	2.66678942751135		0.00974482	0.00117982	0	K	Transcriptional regulator	Cell envelope-associated transcriptional attenuator LytR-CpsA-Psr%2C subfamily F2
fig|1639.4014.peg.125	2.66531422099103		0.0109107	0.00143417	uvrA	L	The UvrABC repair system catalyzes the recognition and processing of DNA lesions. UvrA is an ATPase and a DNA-binding protein. A damage recognition complex composed of 2 UvrA and 2 UvrB subunits scans DNA for abnormalities. When the presence of a lesion has been verified by UvrB, the UvrA molecules dissociate	Excinuclease ABC subunit A
fig|1639.4014.peg.1709	2.66463476739208		0.023766	0.00571636	0	S	Protein of unknown function (DUF4064)	hypothetical protein
fig|1639.4014.peg.1781	2.65936798593008		0.0139404	0.00233204				Phage protein
fig|1639.4014.peg.1997	2.65253368273049		0.037961	0.011614	0	V	ABC transporter	ABC-type antimicrobial peptide transport system%2C ATPase component
fig|1639.4014.peg.2147	2.63751039597676		0.0248786	0.00624639	0	K	Transcriptional regulator	Transcriptional regulator%2C AcrR family
fig|1639.4014.peg.2236	2.63105322167045		0.0137234	0.00224259	cdsA	S	Belongs to the CDS family	Phosphatidate cytidylyltransferase (EC 2.7.7.41);Ontology_term=KEGG_ENZYME:2.7.7.41
fig|1639.4014.peg.1894	2.61439668041011		0.0270868	0.00707859	0	L	Replication initiation factor	Transcriptional regulator%2C Xre family
fig|1639.4014.peg.3009	2.61388491270216		0.0145172	0.00253934	0	L	transposase activity	Mobile element protein
fig|1639.4014.peg.1173	2.61263732828806		0.0464736	0.0158499	0	K	Helix-turn-helix XRE-family like proteins	Transcriptional regulator%2C MutR family
fig|1639.4014.peg.256	2.60827444914143		0.0303523	0.0082131	0	T	histidine kinase	Ethanolamine sensory transduction histidine kinase
fig|1639.4014.peg.300	2.60785818478133		0.0238975	0.00579453	0	K	FR47-like protein	Acetyltransferase%2C GNAT family
fig|1639.4014.peg.1750	2.60331314634845		0.0232311	0.00544852	0	0	0	hypothetical protein
fig|1639.4014.peg.2245	2.59898541123111		0.0124678	0.00187244	infB	J	One of the essential components for the initiation of protein synthesis. Protects formylmethionyl-tRNA from spontaneous hydrolysis and promotes its binding to the 30S ribosomal subunits. Also involved in the hydrolysis of GTP during the formation of the 70S ribosomal complex	Translation initiation factor 2
fig|1639.4014.peg.438	2.59805739795215		0.0244107	0.00597224	0	V	proteins, homologs of microcin C7 resistance protein MccF	Muramoyltetrapeptide carboxypeptidase (EC 3.4.17.13);Ontology_term=KEGG_ENZYME:3.4.17.13
fig|1639.4014.peg.2775	2.58606390174813		0.0208761	0.00455781	0	S	Phage tail tube protein	BH0957 unknown
fig|1639.4014.peg.2143	2.58247984024406		0.0188182	0.00385935	0	S	Metal dependent phosphohydrolases with conserved 'HD' motif.	dNTP triphosphohydrolase%2C broad substrate specificity
fig|1639.4014.peg.989	2.58237508908118		0.00879903	0.00100286	0	K	Central glycolytic genes regulator	Central glycolytic genes regulator
fig|1639.4014.peg.2681	2.58082554006644		0.0112941	0.0015646	0	V	ABC-type antimicrobial peptide transport system, permease component	ABC transporter%2C coiled-coil domain and fused permease subunit
fig|1639.4014.peg.428	2.57980727364649		0.0248786	0.00621208	0	G	Belongs to the glycosyl hydrolase 1 family	6-phospho-beta-glucosidase (EC 3.2.1.86);Ontology_term=KEGG_ENZYME:3.2.1.86
fig|1639.4014.peg.2299	2.57693669223774		0.0251285	0.00634238				hypothetical protein
fig|1639.4014.peg.276	2.57415160466498		0.0415524	0.0133056	pduC	Q	Propanediol dehydratase	Propanediol dehydratase large subunit (EC 4.2.1.28);Ontology_term=KEGG_ENZYME:4.2.1.28
fig|1639.4014.peg.1820	2.55550538005604		0.0314238	0.00874211				hypothetical protein
fig|1639.4014.peg.110	2.55311984047448		0.0167212	0.00321923	0	G	Phosphoenolpyruvate-dependent sugar phosphotransferase system, EIIA 2	PTS system%2C IIA component
fig|1639.4014.peg.399	2.54546804452006		0.0443632	0.0147838	rhaD	G	Catalyzes the reversible cleavage of L-rhamnulose-1- phosphate to dihydroxyacetone phosphate (DHAP) and L-lactaldehyde	Rhamnulose-1-phosphate aldolase (EC 4.1.2.19);Ontology_term=KEGG_ENZYME:4.1.2.19
fig|1639.4014.peg.1993	2.54345350826333		0.0139404	0.00234479	0	S	Belongs to the UPF0473 family	Ortholog of S. aureus MRSA252 (BX571856) SAR1694
fig|1639.4014.peg.1390	2.54305868754621		0.0267307	0.00695016	0	Q	Phytoene dehydrogenase	Dehydrosqualene desaturase (EC 1.3.8.2) @ 4%2C4'-diapolycopene oxidase;Ontology_term=KEGG_ENZYME:1.3.8.2
fig|1639.4014.peg.1789	2.53912821469527		0.0358511	0.0106011	0	S	Phage minor structural protein GP20	Phage capsid scaffolding protein
fig|1639.4014.peg.723	2.53594926155238		0.0107733	0.00139017	0	MNU	in Enterococcus faecalis a mutant in this gene has no effect on virulence in mouse models	N-acetylmuramoyl-L-alanine amidase family 4 (EC 3.5.1.28)%2C needed for cell separation and autolysis;Ontology_term=KEGG_ENZYME:3.5.1.28
fig|1639.4014.peg.1000	2.53200754631185		0.010625	0.00135974	rnr	J	3'-5' exoribonuclease that releases 5'-nucleoside monophosphates and is involved in maturation of structured RNAs	3'-to-5' exoribonuclease RNase R
fig|1639.4014.peg.2314	2.53080911905966		0.0139404	0.0023266	0	S	Belongs to the binding-protein-dependent transport system permease family	Purine nucleoside ABC transporter%2C permease protein 2
fig|1639.4014.peg.2097	2.52759165336298		0.0252299	0.00637632	0	M	Collagen binding domain	Putative peptidoglycan bound protein (LPXTG motif) Lmo0159 homolog
fig|1639.4014.peg.2986	2.52712506299689		0.0385992	0.0118897	0	MV	ABC-type antimicrobial peptide transport system, permease component	ABC transporter-like sensor and permease protein
fig|1639.4014.peg.440	2.52482693634488		0.0215337	0.00477972	0	S	Sucrose-6F-phosphate phosphohydrolase	Hydrolase%2C haloacid dehalogenase-like family
fig|1639.4014.peg.409	2.52417335607094		0.0346139	0.010122	0	0	0	hypothetical protein
fig|1639.4014.peg.248	2.51392819539839		0.0448962	0.0150743	0	E	cobalamin	ATP:Cob(I)alamin adenosyltransferase (EC 2.5.1.17) @ ATP:Cob(I)alamin adenosyltransferase (EC 2.5.1.17)%2C ethanolamine utilization;Ontology_term=KEGG_ENZYME:2.5.1.17,KEGG_ENZYME:2.5.1.17
fig|1639.4014.peg.2406	2.50441091661753		0.0259895	0.00668866	glpK	F	Key enzyme in the regulation of glycerol uptake and metabolism. Catalyzes the phosphorylation of glycerol to yield sn- glycerol 3-phosphate	Glycerol kinase (EC 2.7.1.30);Ontology_term=KEGG_ENZYME:2.7.1.30
fig|1639.4014.peg.1762	2.50400630860496		0.0310473	0.00860761				Phage protein
fig|1639.4014.rna.19	2.50245920401237		0.0170829	0.00330018				tRNA-Gln-TTG
fig|1639.4014.peg.1516	2.49709571420702		0.030469	0.00828498	0	S	Permease family	xanthine/uracil permease family protein
fig|1639.4014.peg.705	2.49695469868783		0.030886	0.00852099	0	0	0	hypothetical protein
fig|1639.4014.peg.771	2.49074434230845		0.047736	0.0165589	0	G	The phosphoenolpyruvate-dependent sugar phosphotransferase system (PTS), a major carbohydrate active - transport system, catalyzes the phosphorylation of incoming sugar substrates concomitant with their translocation across the cell membrane	PTS system%2C beta-glucoside-specific%2C IIC component
fig|1639.4014.peg.2776	2.48129358985637		0.0335215	0.00971381	0	S	Phage tail assembly chaperone protein, TAC	Phage protein
fig|1639.4014.peg.2655	2.47732624792293		0.0488829	0.0173184	0	0	0	hypothetical protein
fig|1639.4014.peg.2992	2.47402430397262		0.0179149	0.00356758	0	M	Leucine-rich repeats, outliers	Internalin-like protein (LPXTG motif) Lmo2396 homolog
fig|1639.4014.peg.2743	2.46661551861007		0.036521	0.0109181				FIG00774739: hypothetical protein
fig|1639.4014.peg.149	2.46344566529494		0.0230617	0.00537826	comFC	S	competence protein comFC	Competence protein F homolog%2C phosphoribosyltransferase domain%3B protein YhgH required for utilization of DNA as sole source of carbon and energy
fig|1639.4014.peg.2006	2.45952184373344		0.02527	0.00640319	0	L	Recombinase RarA	Replication-associated recombination protein RarA
fig|1639.4014.peg.2371	2.45127622983291		0.025735	0.00657208	0	0	0	Putative peptidoglycan bound protein (LPXTG motif) Lmo0320 homolog
fig|1639.4014.peg.1803	2.44455138079966		0.047741	0.016598	0	S	gp20 Bacteriophage A118	Putative long tail fibre [Bacteriophage A118]
fig|1639.4014.peg.954	2.43752812713569		0.0425332	0.0138541	0	M	Cna protein B-type domain	hypothetical protein
fig|1639.4014.peg.1255	2.43467118544767		0.0434923	0.0143727	0	K	- Catabolite gene activator and regulatory subunit of cAMP-dependent protein	hypothetical protein
fig|1639.4014.peg.1775	2.43423649271052		0.02527	0.00640136				hypothetical protein
fig|1639.4014.peg.1883	2.43221200877688		0.0292691	0.00786191	0	M	Peptidase family M23	hypothetical protein
fig|1639.4014.peg.2377	2.41317380009568		0.0280694	0.0074423	0	K	Helix-turn-helix XRE-family like proteins	FIG011400: transcriptional activator of Lmo0327 homolog
fig|1639.4014.peg.1301	2.40347674839185		0.0145172	0.00252771	0	E	Involved in the transport across the cytoplasmic membrane of D-alanine, D-serine and glycine	Amino-acid permease AapA
fig|1639.4014.peg.689	2.39127892589603		0.0315236	0.00878143	0	G	Belongs to the ribulose-phosphate 3-epimerase family	Ribulose-phosphate 3-epimerase (EC 5.1.3.1);Ontology_term=KEGG_ENZYME:5.1.3.1
fig|1639.4014.peg.2789	2.36688835118426		0.0259921	0.00669793	thiI	H	Catalyzes the ATP-dependent transfer of a sulfur to tRNA to produce 4-thiouridine in position 8 of tRNAs, which functions as a near-UV photosensor. Also catalyzes the transfer of sulfur to the sulfur carrier protein ThiS, forming ThiS-thiocarboxylate. This is a step in the synthesis of thiazole, in the thiamine biosynthesis pathway. The sulfur is donated as persulfide by IscS	tRNA 4-thiouridine synthase (EC 2.8.1.4);Ontology_term=KEGG_ENZYME:2.8.1.4
fig|1639.4014.peg.979	2.35546796297478		0.025298	0.00641865	0	S	Bacterial adhesion/invasion protein N terminal	Internalin-like protein Lmo2470 homolog
fig|1639.4014.peg.2706	2.35263434795691		0.0224069	0.0051218	0	K	Mga helix-turn-helix domain	hypothetical protein
fig|1639.4014.peg.1958	2.34912392902815		0.0389537	0.0120431				FIG00775346: hypothetical protein
fig|1639.4014.peg.1440	2.34804077410484		0.0145172	0.00252781	rpoC	K	DNA-dependent RNA polymerase catalyzes the transcription of DNA into RNA using the four ribonucleoside triphosphates as substrates	DNA-directed RNA polymerase beta' subunit (EC 2.7.7.6);Ontology_term=KEGG_ENZYME:2.7.7.6
fig|1639.4014.rna.16	2.34501516000888		0.0488064	0.0172674				tRNA-Tyr-GTA
fig|1639.4014.peg.2494	2.34438190108504		0.0294488	0.00791991				hypothetical protein
fig|1639.4014.peg.2012	2.34403318449491		0.0330448	0.00953805	0	G	Fructose-bisphosphate aldolase class-II	Fructose-bisphosphate aldolase class II (EC 4.1.2.13) homolog;Ontology_term=KEGG_ENZYME:4.1.2.13
fig|1639.4014.peg.782	2.33961142536975		0.036521	0.0109213	cshA	F	DEAD-box RNA helicase possibly involved in RNA degradation. Unwinds dsRNA in both 5'- and 3'-directions, has RNA- dependent ATPase activity	DEAD-box ATP-dependent RNA helicase DeaD ( CshA) (EC 3.6.4.13);Ontology_term=KEGG_ENZYME:3.6.4.13
fig|1639.4014.peg.311	2.33246455401276		0.0460104	0.0156181	0	S	ABC transporter, ATP-binding protein	Bis-ABC ATPase BA0228
fig|1639.4014.peg.2949	2.31198175396753		0.0248786	0.0062342	0	S	ABC transporter, ATP-binding protein	Bis-ABC ATPase
fig|1639.4014.peg.958	2.30519269762195		0.026731	0.00696793	0	S	Protein of unknown function (DUF3116)	hypothetical protein
fig|1639.4014.peg.1758	2.29071147195552		0.0390487	0.0120905	0	0	0	Protein gp43 [Bacteriophage A118]
fig|1639.4014.peg.2483	2.23989328317347		0.0363364	0.010806				hypothetical protein
fig|1639.4014.peg.107	2.23970802491579		0.0392037	0.0121669	0	C	Phosphotriesterase	hypothetical protein
fig|1639.4014.rna.14	2.23963696071245		0.0469548	0.0161034				tRNA-Asp-GTC
fig|1639.4014.peg.419	2.22424829067223		0.037539	0.0113499	0	0	0	FIG00774744: hypothetical protein
fig|1639.4014.peg.30	2.22410134768124		0.030944	0.00855448	nth	L	DNA repair enzyme that has both DNA N-glycosylase activity and AP-lyase activity. The DNA N-glycosylase activity releases various damaged pyrimidines from DNA by cleaving the N- glycosidic bond, leaving an AP (apurinic apyrimidinic) site. The AP-lyase activity cleaves the phosphodiester bond 3' to the AP site by a beta-elimination, leaving a 3'-terminal unsaturated sugar and a product with a term…	Endonuclease III (EC 4.2.99.18);Ontology_term=KEGG_ENZYME:4.2.99.18
fig|1639.4014.peg.826	2.22290988951583		0.0218348	0.0048899	gor	C	Belongs to the class-I pyridine nucleotide-disulfide oxidoreductase family	Glutathione reductase (EC 1.8.1.7);Ontology_term=KEGG_ENZYME:1.8.1.7
fig|1639.4014.peg.1914	2.21875231032803		0.019162	0.00399341	mntH	P	H( )-stimulated, divalent metal cation uptake system	Manganese transport protein MntH
fig|1639.4014.peg.1763	2.21394472290542		0.0478813	0.0167145	0	S	YqaJ-like viral recombinase domain	Protein gp47%2C recombination-related [Bacteriophage A118]
fig|1639.4014.peg.683	2.18971236767257		0.0321125	0.00907181	tuf	J	This protein promotes the GTP-dependent binding of aminoacyl-tRNA to the A-site of ribosomes during protein biosynthesis	Translation elongation factor Tu
fig|1639.4014.peg.1105	2.18110905080646		0.0268968	0.00702004	plcB	M	Zinc dependent phospholipase C (alpha toxin)	Broad-substrate range phospholipase C (EC 3.1.4.3);Ontology_term=KEGG_ENZYME:3.1.4.3
fig|1639.4014.peg.220	2.18000290503608		0.0402777	0.0127508	0	S	Cobalamin adenosyltransferase	ATP:Cob(I)alamin adenosyltransferase (EC 2.5.1.17) @ ATP:Cob(I)alamin adenosyltransferase (EC 2.5.1.17)%2C cobalamin synthesis;Ontology_term=KEGG_ENZYME:2.5.1.17,KEGG_ENZYME:2.5.1.17
fig|1639.4014.peg.1090	2.15466380090015		0.0227131	0.00523686	ftsH	D	Acts as a processive, ATP-dependent zinc metallopeptidase for both cytoplasmic and membrane proteins. Plays a role in the quality control of integral membrane proteins	Cell division-associated%2C ATP-dependent zinc metalloprotease FtsH
fig|1639.4014.peg.525	2.13644185704132		0.0383967	0.011787	lmaC	0	0	LmaC%2C associated with virulence in Listeria
fig|1639.4014.peg.2963	2.13249431892896		0.045234	0.0152626	rpoZ	K	Promotes RNA polymerase assembly. Latches the N- and C- terminal regions of the beta' subunit thereby facilitating its interaction with the beta and alpha subunits	DNA-directed RNA polymerase omega subunit (EC 2.7.7.6);Ontology_term=KEGG_ENZYME:2.7.7.6
fig|1639.4014.peg.542	2.11017964470457		0.047439	0.016428	0	S	Protein of unknown function (DUF3130	hypothetical protein
fig|1639.4014.rna.21	2.10937420584168		0.0398939	0.0124842				tRNA-Cys-GCA
fig|1639.4014.peg.1466	2.10396889883182		0.0373225	0.0112474	clpC	O	Belongs to the ClpA ClpB family	ATP-dependent Clp protease%2C ATP-binding subunit ClpC
fig|1639.4014.peg.2264	2.09711032072106		0.0486023	0.0171547	0	NU	comG operon protein	Late competence protein ComGD%2C access of DNA to ComEA%2C FIG012777
fig|1639.4014.peg.2969	2.09477454460591		0.0194523	0.00410539	0	KLT	Serine threonine protein kinase	Serine/threonine protein kinase PrkC%2C regulator of stationary phase
fig|1639.4014.peg.2477	2.09018310806667		0.0399646	0.0125427				FIG00774988: hypothetical protein
fig|1639.4014.peg.2274	2.08521950569908		0.034927	0.0102597	0	S	Protein of unknown function (DUF1385)	Uncharacterized protein YqhQ
fig|1639.4014.peg.1521	2.06616506220337		0.031887	0.008987	0	K	MarR family transcriptional regulator	Transcriptional regulator%2C MarR family
fig|1639.4014.peg.284	2.03471494900149		0.0365586	0.0109567	pduV	E	ethanolamine utilization protein	Propanediol utilization protein PduV
fig|1639.4014.peg.2983	2.02682218959579		0.030944	0.00855746	0	CO	Thioredoxin	FIG009688: Thioredoxin
fig|1639.4014.peg.2628	2.00993738617911		0.039522	0.0122893	0	LU	Rossmann fold nucleotide-binding protein involved in DNA uptake	Rossmann fold nucleotide-binding protein Smf possibly involved in DNA uptake
fig|1639.4014.peg.965	1.99120235220216		0.0419728	0.0135235	0	C	Membrane domain of membrane-anchored glycerophosphoryl diester phosphodiesterase	membrane-anchoring domain / Glycerophosphoryl diester phosphodiesterase (EC 3.1.4.46);Ontology_term=KEGG_ENZYME:3.1.4.46
fig|1639.4014.peg.1295	1.99008533454541		0.0444252	0.014828	0	G	hosphoenolpyruvate-dependent sugar phosphotransferase system catalyzes the phosphorylation of incoming sugar substrates concomitant with their translocation across the cell membrane	PTS system%2C mannose-specific IID component
fig|1639.4014.peg.1715	1.95896597728748		0.0443036	0.0147434	0	K	M protein trans-acting positive regulator (MGA) PRD domain	Listeria RofA-like transcriptional regulator
fig|1639.4014.peg.733	1.95127147706292		0.0483875	0.0170149	0	S	Protein of unknown function (DUF2508)	Uncharacterized protein YaaL
fig|1639.4014.peg.1541	1.94393684845078		0.0402777	0.0127294	0	S	GyrI-like small molecule binding domain	hypothetical protein
fig|1639.4014.peg.1880	1.84078833336594		0.049466	0.0176232	0	S	Bacterial membrane protein YfhO	FIG028455: hypothetical protein
fig|1639.4014.peg.547		1.8479	0.0443632	0.0147926	0	S	bleomycin resistance protein	PhnB protein%3B putative DNA binding 3-demethylubiquinone-9 3-methyltransferase domain protein
fig|1639.4014.peg.2877		1.87334	0.047439	0.0164302	0	K	MarR family	Transcriptional regulator%2C MarR family
fig|1639.4014.peg.1917		1.8734	0.0415362	0.0132866	opuCB	P	ABC transporter	Choline ABC transport system%2C permease protein OpuBB
fig|1639.4014.peg.605		1.88831	0.0478332	0.0166617	0	K	transcriptional regulatory protein	Transcriptional regulatory protein YeeN
fig|1639.4014.peg.2606		1.88957	0.0400671	0.0126179	nnrD	H	Catalyzes the dehydration of the S-form of NAD(P)HX at the expense of ADP, which is converted to AMP. Together with NAD(P)HX epimerase, which catalyzes the epimerization of the S- and R-forms, the enzyme allows the repair of both epimers of NAD(P)HX, a damaged form of NAD(P)H that is a result of enzymatic or heat-dependent hydration	ADP-dependent (S)-NAD(P)H-hydrate dehydratase (EC 4.2.1.136);Ontology_term=KEGG_ENZYME:4.2.1.136
fig|1639.4014.peg.2049		1.89443	0.0425332	0.0138247	0	0	0	hypothetical protein
fig|1639.4014.peg.1841		1.89494	0.0484394	0.0170576	0	P	ABC transporter (permease)	Oligopeptide transport system permease protein OppB (TC 3.A.1.5.1)
fig|1639.4014.peg.1439		1.89542	0.0406507	0.0129361	0	S	HAD-hyrolase-like	hypothetical protein
fig|1639.4014.peg.635		1.90167	0.0493248	0.0175239	rpoA	K	DNA-dependent RNA polymerase catalyzes the transcription of DNA into RNA using the four ribonucleoside triphosphates as substrates	DNA-directed RNA polymerase alpha subunit (EC 2.7.7.6);Ontology_term=KEGG_ENZYME:2.7.7.6
fig|1639.4014.peg.1756		1.90635	0.0477792	0.0166271				hypothetical protein
fig|1639.4014.peg.2203		1.90735	0.0470232	0.0161582	0	G	LacX protein	aldose epimerase family protein
fig|1639.4014.peg.981		1.90962	0.0428379	0.0140431	clpP	O	Cleaves peptides in various proteins in a process that requires ATP hydrolysis. Has a chymotrypsin-like activity. Plays a major role in the degradation of misfolded proteins	ATP-dependent Clp protease proteolytic subunit ClpP (EC 3.4.21.92);Ontology_term=KEGG_ENZYME:3.4.21.92
fig|1639.4014.peg.1395		1.91799	0.0395842	0.0123349	0	H	C-5 cytosine-specific DNA methylase	DNA-cytosine methyltransferase (EC 2.1.1.37);Ontology_term=KEGG_ENZYME:2.1.1.37
fig|1639.4014.peg.43		1.92329	0.0362739	0.0107754	dapB	E	Catalyzes the conversion of 4-hydroxy- tetrahydrodipicolinate (HTPA) to tetrahydrodipicolinate	4-hydroxy-tetrahydrodipicolinate reductase (EC 1.17.1.8);Ontology_term=KEGG_ENZYME:1.17.1.8
fig|1639.4014.peg.641		1.92617	0.0454466	0.0153794	secY	U	The central subunit of the protein translocation channel SecYEG. Consists of two halves formed by TMs 1-5 and 6-10. These two domains form a lateral gate at the front which open onto the bilayer between TMs 2 and 7, and are clamped together by SecE at the back. The channel is closed by both a pore ring composed of hydrophobic SecY resides and a short helix (helix 2A) on the extracellular side of …	Protein translocase subunit SecY
fig|1639.4014.peg.737		1.9265	0.0482958	0.0169347	0	S	Domain of unknown function (DUF3284)	hypothetical protein
fig|1639.4014.peg.1381		1.93337	0.0455876	0.0154422	0	S	CBS domain	CBS domain-containing protein YkuL
fig|1639.4014.peg.2851		1.93546	0.0493103	0.0175025	0	M	D-alanyl-D-alanine carboxypeptidase	D-alanyl-D-alanine carboxypeptidase (EC 3.4.16.4);Ontology_term=KEGG_ENZYME:3.4.16.4
fig|1639.4014.peg.1697		1.95697	0.042764	0.0139906	ung1	L	Excises uracil residues from the DNA which can arise as a result of misincorporation of dUMP residues by DNA polymerase or due to deamination of cytosine	Uracil-DNA glycosylase%2C family 1 (EC 3.2.2.27);Ontology_term=KEGG_ENZYME:3.2.2.27
fig|1639.4014.peg.2057		1.95966	0.0483307	0.016978	0	S	Domain of unknown function (DUF4870)	Membrane protein
fig|1639.4014.peg.1699		1.96026	0.0488064	0.0172752	0	0	0	hypothetical protein
fig|1639.4014.peg.2998		1.96447	0.047736	0.0165805	rpsB	J	Belongs to the universal ribosomal protein uS2 family	SSU ribosomal protein S2p (SAe)
fig|1639.4014.peg.2916		1.96462	0.0470232	0.0161618	0	S	Protein of unknown function (DUF4064)	hypothetical protein
fig|1639.4014.peg.762		1.97855	0.0363943	0.0108533	acpS	I	Transfers the 4'-phosphopantetheine moiety from coenzyme A to a Ser of acyl-carrier-protein	Holo-[acyl-carrier-protein] synthase (EC 2.7.8.7);Ontology_term=KEGG_ENZYME:2.7.8.7
fig|1639.4014.peg.2103		1.99204	0.0347295	0.0101673	0	L	Involved in initiation control of chromosome replication	DNA replication intiation control protein YabA
fig|1639.4014.peg.167		1.99467	0.0399646	0.0125195	atpD	F	Produces ATP from ADP in the presence of a proton gradient across the membrane. The catalytic sites are hosted primarily by the beta subunits	ATP synthase beta chain (EC 3.6.3.14);Ontology_term=KEGG_ENZYME:3.6.3.14
fig|1639.4014.peg.345		1.99638	0.0453988	0.0153482	0	K	DNA-binding protein	DNA-binding protein
fig|1639.4014.peg.32		2.00465	0.0421283	0.0136293	asnC	J	Catalyzes a two-step reaction, first charging an asparagine molecule by linking its carboxyl group to the alpha-phosphate of ATP, followed by transfer of the aminoacyl-adenylate to its tRNA	Asparaginyl-tRNA synthetase (EC 6.1.1.22);Ontology_term=KEGG_ENZYME:6.1.1.22
fig|1639.4014.peg.2893		2.00566	0.0402256	0.0126811	dltA	H	Catalyzes the first step in the D-alanylation of lipoteichoic acid (LTA), the activation of D-alanine and its transfer onto the D-alanyl carrier protein (Dcp) DltC. In an ATP- dependent two-step reaction, forms a high energy D-alanyl-AMP intermediate, followed by transfer of the D-alanyl residue as a thiol ester to the phosphopantheinyl prosthetic group of the Dcp. D-alanylation of LTA plays an i…	D-alanine--poly(phosphoribitol) ligase subunit 1 (EC 6.1.1.13);Ontology_term=KEGG_ENZYME:6.1.1.13
fig|1639.4014.peg.482		2.00805	0.0409367	0.0130407	0	G	Phosphonomutase	Probable carboxyvinyl-carboxyphosphonate phosphorylmutase (EC 2.7.8.23);Ontology_term=KEGG_ENZYME:2.7.8.23
fig|1639.4014.peg.736		2.02284	0.0451577	0.0152079	dnaX	L	DNA polymerase III is a complex, multichain enzyme responsible for most of the replicative synthesis in bacteria. This DNA polymerase also exhibits 3' to 5' exonuclease activity	DNA polymerase III subunits gamma and tau (EC 2.7.7.7);Ontology_term=KEGG_ENZYME:2.7.7.7
fig|1639.4014.peg.944		2.02543	0.0420995	0.0135922	0	Q	Hypothetical methyltransferase	SAM-dependent methyltransferase
fig|1639.4014.peg.1238		2.02881	0.0419282	0.0134953	0	NT	chemotaxis protein	Methyl-accepting chemotaxis sensor/transducer protein
fig|1639.4014.peg.1553		2.02961	0.037961	0.0116156	rex	K	Modulates transcription in response to changes in cellular NADH NAD( ) redox state	Redox-sensing transcriptional repressor Rex
fig|1639.4014.peg.2592		2.04182	0.0484394	0.0170812	0	V	ABC transporter, ATP-binding protein	Efflux ABC transporter%2C ATP-binding protein
fig|1639.4014.peg.642		2.04723	0.0427113	0.0139592	rplO	J	Binds to the 23S rRNA	LSU ribosomal protein L15p (L27Ae)
fig|1639.4014.peg.629		2.04766	0.0482873	0.0169157	ecfA2	P	ATP-binding (A) component of a common energy-coupling factor (ECF) ABC-transporter complex. Unlike classic ABC transporters this ECF transporter provides the energy necessary to transport a number of different substrates	ATPase component of general energizing module of ECF transporters
fig|1639.4014.peg.1487		2.05042	0.0482873	0.0169031	gltD	C	glutamate synthase	Glutamate synthase [NADPH] small chain (EC 1.4.1.13);Ontology_term=KEGG_ENZYME:1.4.1.13
fig|1639.4014.peg.2947		2.05045	0.0336188	0.00975311	0	S	Domain of unknown function (DUF1980)	UPF0703 protein YcgQ
fig|1639.4014.peg.2785		2.05456	0.0418263	0.0134486	rpsD	J	One of the primary rRNA binding proteins, it binds directly to 16S rRNA where it nucleates assembly of the body of the 30S subunit	SSU ribosomal protein S4p (S9e) @ SSU ribosomal protein S4p (S9e)%2C zinc-independent
fig|1639.4014.peg.1448		2.07477	0.0478813	0.0167091	rplL	J	Forms part of the ribosomal stalk which helps the ribosome interact with GTP-bound translation factors. Is thus essential for accurate translation	LSU ribosomal protein L7p/L12p (P1/P2)
fig|1639.4014.peg.1928		2.07751	0.0450652	0.0151459	0	M	penicillin-binding protein	Uncharacterized protein YqgF
fig|1639.4014.peg.2979		2.07962	0.0433228	0.0143024	0	S	Metal-sensitive transcriptional repressor	hypothetical protein
fig|1639.4014.peg.1953		2.08059	0.0426735	0.0139269	cdd	F	This enzyme scavenges exogenous and endogenous cytidine and 2'-deoxycytidine for UMP synthesis	Cytidine deaminase (EC 3.5.4.5);Ontology_term=KEGG_ENZYME:3.5.4.5
fig|1639.4014.peg.885		2.09594	0.0378909	0.0115565	0	C	Dehydrogenase	NADH-dependent butanol dehydrogenase A (EC 1.1.1.-);Ontology_term=KEGG_ENZYME:1.1.1.-
fig|1639.4014.peg.1812		2.09612	0.0329239	0.00946233	pepT	E	Cleaves the N-terminal amino acid of tripeptides	Tripeptide aminopeptidase (EC 3.4.11.4);Ontology_term=KEGG_ENZYME:3.4.11.4
fig|1639.4014.peg.2259		2.09864	0.0426735	0.0139327	glcK	G	ROK family	Glucokinase (EC 2.7.1.2);Ontology_term=KEGG_ENZYME:2.7.1.2
fig|1639.4014.peg.1403		2.10063	0.0307286	0.00843821	0	S	Protein of unknown function (DUF998)	Membrane protein
fig|1639.4014.peg.2931		2.11137	0.0258077	0.00659919	0	0	0	hypothetical protein
fig|1639.4014.peg.2214		2.11763	0.0361611	0.0107179	miaA	F	Catalyzes the transfer of a dimethylallyl group onto the adenine at position 37 in tRNAs that read codons beginning with uridine, leading to the formation of N6-(dimethylallyl)adenosine (i(6)A)	tRNA dimethylallyltransferase (EC 2.5.1.75);Ontology_term=KEGG_ENZYME:2.5.1.75
fig|1639.4014.peg.343		2.11782	0.0324866	0.00925267	parB	K	Belongs to the ParB family	Chromosome (plasmid) partitioning protein ParB
fig|1639.4014.peg.2672		2.12536	0.0385992	0.0118716	trxA	O	Belongs to the thioredoxin family	Thioredoxin
fig|1639.4014.peg.1442		2.13142	0.0352609	0.0103928	0	S	tRNA-splicing ligase RtcB	RNA-2'%2C3'-PO4:RNA-5'-OH ligase
fig|1639.4014.peg.2032		2.13288	0.0414255	0.0132375	0	C	Flavodoxin	Flavodoxin
fig|1639.4014.peg.883		2.13775	0.0402777	0.0127394	0	G	phosphoglycerate mutase	Phosphoglycerate mutase family%2C Lmo0556 homolog
fig|1639.4014.peg.2347		2.14282	0.0378909	0.011541	0	S	Transporter associated domain	Hemolysins and related proteins containing CBS domains
fig|1639.4014.peg.1287		2.14324	0.0491692	0.0174361	0	C	Alcohol dehydrogenase GroES-like domain	Acryloyl-CoA reductase AcuI/YhdH (EC 1.3.1.84);Ontology_term=KEGG_ENZYME:1.3.1.84
fig|1639.4014.peg.1416		2.14508	0.0247452	0.00613105	0	P	ABC transporter (permease)	Methionine ABC transporter permease protein
fig|1639.4014.peg.126		2.14543	0.0378909	0.0115487	uvrB	L	damaged site, the DNA wraps around one UvrB monomer. DNA wrap is dependent on ATP binding by UvrB and probably causes local melting of the DNA helix, facilitating insertion of UvrB beta-hairpin between the DNA strands. Then UvrB probes one DNA strand for the presence of a lesion. If a lesion is found the UvrA subunits dissociate and the UvrB-DNA preincision complex is formed. This complex is subs…	Excinuclease ABC subunit B
fig|1639.4014.peg.1221		2.1572	0.0437149	0.0144752	flgL	N	Belongs to the bacterial flagellin family	Flagellar hook-associated protein FlgL
fig|1639.4014.peg.199		2.15976	0.0244894	0.00601097	0	S	Plasmid replication protein	hypothetical protein
fig|1639.4014.peg.2948		2.1651	0.0397128	0.0124012	0	S	Predicted permease	UPF0718 protein YcgR
fig|1639.4014.peg.344		2.16664	0.0307286	0.00844827	parA	D	Sporulation initiation inhibitor	Chromosome (plasmid) partitioning protein ParA
fig|1639.4014.peg.881		2.16722	0.0307286	0.00840707	0	G	Lactonase, 7-bladed beta-propeller	6-phosphogluconolactonase (EC 3.1.1.31);Ontology_term=KEGG_ENZYME:3.1.1.31
fig|1639.4014.peg.2305		2.16735	0.0389537	0.0120482	0	S	Protein of unknown function (DUF1033)	FIG011684: hypothetical protein
fig|1639.4014.peg.2400		2.16853	0.0430667	0.0141751	0	S	cog cog1373	Uncharacterized ATPase%2C AAA superfamily
fig|1639.4014.peg.1369		2.17016	0.0484394	0.0170719	0	T	Histidine kinase	Cell envelope stress response system LiaFSR%2C sensor histidine kinase LiaS(VraS)
fig|1639.4014.peg.2895		2.17306	0.0324866	0.00923097	dltC	J	Carrier protein involved in the D-alanylation of lipoteichoic acid (LTA). The loading of thioester-linked D-alanine onto DltC is catalyzed by D-alanine--D-alanyl carrier protein ligase DltA. The DltC-carried D-alanyl group is further transferred to cell membrane phosphatidylglycerol (PG) by forming an ester bond, probably catalyzed by DltD. D-alanylation of LTA plays an important role in modulati…	D-alanine--poly(phosphoribitol) ligase ACP subunit (EC 6.1.1.13);Ontology_term=KEGG_ENZYME:6.1.1.13
fig|1639.4014.peg.972		2.17401	0.0235142	0.00561042	0	P	Rhodanese Homology Domain	Rhodanese-like domain protein
fig|1639.4014.peg.1584		2.17678	0.0486034	0.0171712	ftsL	D	Essential cell division protein	Cell division protein FtsL
fig|1639.4014.peg.2192		2.17877	0.0478813	0.016726	purF	F	Catalyzes the formation of phosphoribosylamine from phosphoribosylpyrophosphate (PRPP) and glutamine	Amidophosphoribosyltransferase (EC 2.4.2.14);Ontology_term=KEGG_ENZYME:2.4.2.14
fig|1639.4014.peg.1102		2.18247	0.0363933	0.0108349	0	S	Belongs to the UPF0145 family	UPF0145 protein YbjQ
fig|1639.4014.peg.1924		2.18964	0.0253229	0.00643792	0	J	An RNase that has 5'-3' exonuclease and possibly endonuclease activity. Involved in maturation of rRNA and in some organisms also mRNA maturation and or decay	Ribonuclease J2 (endoribonuclease in RNA processing)
fig|1639.4014.peg.990		2.19053	0.0396226	0.01236	gap	C	Belongs to the glyceraldehyde-3-phosphate dehydrogenase family	NAD-dependent glyceraldehyde-3-phosphate dehydrogenase (EC 1.2.1.12);Ontology_term=KEGG_ENZYME:1.2.1.12
fig|1639.4014.peg.2838		2.20371	0.0428586	0.0140641	0	S	CAAX protease	CAAX amino terminal protease family protein
fig|1639.4014.peg.1042		2.20402	0.047439	0.0164049	0	S	membrane transporter protein	UPF0721 transmembrane protein YunE
fig|1639.4014.peg.1505		2.20662	0.0421283	0.0136188	pyrK	F	Responsible for channeling the electrons from the oxidation of dihydroorotate from the FMN redox center in the PyrD type B subunit to the ultimate electron acceptor NAD(	Dihydroorotate dehydrogenase (NAD(+))%2C electron transfer subunit (EC 1.3.1.14);Ontology_term=KEGG_ENZYME:1.3.1.14
fig|1639.4014.peg.834		2.20678	0.0472171	0.0162597	0	S	Domain of unknown function (DUF4870)	hypothetical protein
fig|1639.4014.peg.305		2.20725	0.0243365	0.00593214	0	S	X-Pro dipeptidyl-peptidase C-terminal non-catalytic domain	hydrolase%2C CocE/NonD family
fig|1639.4014.peg.1916		2.20805	0.031635	0.00886366	opuCC	M	Glycine betaine ABC transporter substrate-binding protein	Choline ABC transport system%2C choline-binding protein OpuBC
fig|1639.4014.peg.2249		2.21154	0.0383691	0.0117658	ribC	H	Belongs to the ribF family	FMN adenylyltransferase (EC 2.7.7.2) / Riboflavin kinase (EC 2.7.1.26);Ontology_term=KEGG_ENZYME:2.7.7.2,KEGG_ENZYME:2.7.1.26
fig|1639.4014.peg.176		2.21174	0.0473357	0.0163475	upp	F	Catalyzes the conversion of uracil and 5-phospho-alpha- D-ribose 1-diphosphate (PRPP) to UMP and diphosphate	Uracil phosphoribosyltransferase (EC 2.4.2.9);Ontology_term=KEGG_ENZYME:2.4.2.9
fig|1639.4014.peg.2542		2.22184	0.0259534	0.00667079	0	S	ATPase family associated with various cellular activities (AAA)	FIG022979: MoxR-like ATPases
fig|1639.4014.peg.1592		2.22198	0.0416973	0.0133933	ftsZ	D	Essential cell division protein that forms a contractile ring structure (Z ring) at the future cell division site. The regulation of the ring assembly controls the timing and the location of cell division. One of the functions of the FtsZ ring is to recruit other cell division proteins to the septum to produce a new cell wall between the dividing cells. Binds GTP and shows GTPase activity	Cell division protein FtsZ
fig|1639.4014.peg.2410		2.22549	0.0358511	0.0106023	ldh	C	Belongs to the LDH MDH superfamily. LDH family	L-lactate dehydrogenase (EC 1.1.1.27);Ontology_term=KEGG_ENZYME:1.1.1.27
fig|1639.4014.peg.396		2.22559	0.0321883	0.00911452	0	J	Acetyltransferase (GNAT) domain	spermidine N1-acetyltransferase
fig|1639.4014.peg.168		2.22832	0.0386968	0.0119431	atpG	C	Produces ATP from ADP in the presence of a proton gradient across the membrane. The gamma chain is believed to be important in regulating ATPase activity and the flow of protons through the CF(0) complex	ATP synthase gamma chain (EC 3.6.3.14);Ontology_term=KEGG_ENZYME:3.6.3.14
fig|1639.4014.peg.982		2.23007	0.0440329	0.0146097	0	S	Lytic polysaccharide mono-oxygenase, cellulose-degrading	Chitin binding protein
fig|1639.4014.peg.1116		2.23293	0.0378221	0.0114855	0	K	Regulator	Transcriptional regulator%2C AcrR family
fig|1639.4014.peg.2910		2.23884	0.0275652	0.00724922	0	K	GntR family	Predicted transcriptional regulator of N-Acetylglucosamine utilization%2C GntR family
fig|1639.4014.peg.625		2.24105	0.0348577	0.0102279	rpsI	J	Belongs to the universal ribosomal protein uS9 family	SSU ribosomal protein S9p (S16e)
fig|1639.4014.peg.2761		2.24397	0.0365586	0.0109497	0	M	SdrD B-like domain	Putative peptidoglycan bound protein (LPXTG motif) Lmo2085 homolog
fig|1639.4014.peg.1827		2.24612	0.0247931	0.00615113	rimM	J	An accessory protein needed during the final step in the assembly of 30S ribosomal subunit, possibly for assembly of the head region. Probably interacts with S19. Essential for efficient processing of 16S rRNA. May be needed both before and after RbfA during the maturation of 16S rRNA. It has affinity for free ribosomal 30S subunits but not for 70S ribosomes	16S rRNA processing protein RimM
fig|1639.4014.peg.1226		2.24745	0.0425332	0.0138588	flgC	N	flagellar basal-body rod protein FlgC	Flagellar basal-body rod protein FlgC
fig|1639.4014.peg.825		2.24774	0.0368899	0.0110804	0	G	phosphoglycerate mutase	Phosphoglycerate mutase family%2C Lmo0907 homolog
fig|1639.4014.peg.2193		2.24853	0.0412444	0.013166	purL	F	Part of the phosphoribosylformylglycinamidine synthase complex involved in the purines biosynthetic pathway. Catalyzes the ATP-dependent conversion of formylglycinamide ribonucleotide (FGAR) and glutamine to yield formylglycinamidine ribonucleotide (FGAM) and glutamate. The FGAM synthase complex is composed of three subunits. PurQ produces an ammonia molecule by converting glutamine to glutamate.…	Phosphoribosylformylglycinamidine synthase%2C synthetase subunit (EC 6.3.5.3);Ontology_term=KEGG_ENZYME:6.3.5.3
fig|1639.4014.peg.1350		2.25331	0.0232697	0.00548594	0	P	permease	Molybdenum ABC transporter permease protein ModB
fig|1639.4014.peg.1874		2.25354	0.0337203	0.00979374	0	M	CDP-Glycerol:Poly(glycerophosphate) glycerophosphotransferase	CDP-ribitol:poly(ribitol phosphate) ribitol phosphotransferase
fig|1639.4014.peg.862		2.25807	0.026731	0.00696642	0	S	Threonine/Serine exporter, ThrE	Membrane protein
fig|1639.4014.peg.1938		2.26175	0.047736	0.0165677	ppaC	C	Inorganic pyrophosphatase	Manganese-dependent inorganic pyrophosphatase (EC 3.6.1.1);Ontology_term=KEGG_ENZYME:3.6.1.1
fig|1639.4014.peg.2676		2.26673	0.0327388	0.00936788	0	D	Activator of cell division through the inhibition of FtsZ GTPase activity, therefore promoting FtsZ assembly into bundles of protofilaments necessary for the formation of the division Z ring. It is recruited early at mid-cell but it is not essential for cell division	Z-ring-associated protein
fig|1639.4014.peg.1691		2.2674	0.0194523	0.00410468	proC	E	Catalyzes the reduction of 1-pyrroline-5-carboxylate (PCA) to L-proline	Pyrroline-5-carboxylate reductase (EC 1.5.1.2);Ontology_term=KEGG_ENZYME:1.5.1.2
fig|1639.4014.peg.2699		2.26948	0.0248786	0.00623974	0	S	Asp23 family, cell envelope-related function	FIG001802: Putative alkaline-shock protein
fig|1639.4014.peg.1324		2.272	0.0329239	0.0094644	0	S	Belongs to the UPF0637 family	DUF1054 superfamily protein
fig|1639.4014.peg.2191		2.273	0.01915	0.00398456	purM	F	Phosphoribosylformylglycinamidine cyclo-ligase	Phosphoribosylformylglycinamidine cyclo-ligase (EC 6.3.3.1);Ontology_term=KEGG_ENZYME:6.3.3.1
fig|1639.4014.peg.2199		2.2812	0.0232529	0.00546252	purE	F	Catalyzes the conversion of N5-carboxyaminoimidazole ribonucleotide (N5-CAIR) to 4-carboxy-5-aminoimidazole ribonucleotide (CAIR)	N5-carboxyaminoimidazole ribonucleotide mutase (EC 5.4.99.18);Ontology_term=KEGG_ENZYME:5.4.99.18
fig|1639.4014.peg.1165		2.28689	0.0225786	0.00518345	0	K	helix_turn_helix gluconate operon transcriptional repressor	Transcriptional regulator%2C GntR family
fig|1639.4014.peg.2034		2.28746	0.0206283	0.00443905	nrdA	F	Provides the precursors necessary for DNA synthesis. Catalyzes the biosynthesis of deoxyribonucleotides from the corresponding ribonucleotides	Ribonucleotide reductase of class Ia (aerobic)%2C alpha subunit (EC 1.17.4.1);Ontology_term=KEGG_ENZYME:1.17.4.1
fig|1639.4014.peg.1178		2.29222	0.0246542	0.00609219	0	S	Maltose acetyltransferase	Maltose O-acetyltransferase (EC 2.3.1.79);Ontology_term=KEGG_ENZYME:2.3.1.79
fig|1639.4014.peg.1632		2.29258	0.0328251	0.00940342	0	K	LacI family	Transcriptional regulator%2C LacI family
fig|1639.4014.peg.1497		2.29972	0.0189535	0.00391841	0	0	0	hypothetical protein
fig|1639.4014.peg.2661		2.30867	0.0272339	0.00714406	0	S	3-demethylubiquinone-9 3-methyltransferase	PhnB protein%3B putative DNA binding 3-demethylubiquinone-9 3-methyltransferase domain protein
fig|1639.4014.peg.1449		2.31022	0.0363943	0.0108593	rplJ	J	Forms part of the ribosomal stalk, playing a central role in the interaction of the ribosome with GTP-bound translation factors	LSU ribosomal protein L10p (P0)
fig|1639.4014.peg.756		2.31289	0.0483307	0.0169789	rsbT	T	Serine threonine protein kinase	Anti-sigma B factor RsbT
fig|1639.4014.peg.1856		2.31895	0.0284889	0.0075873	rny	S	Endoribonuclease that initiates mRNA decay	Ribonuclease Y
fig|1639.4014.peg.2713		2.32317	0.0246517	0.00608341	0	0	0	hypothetical protein
fig|1639.4014.peg.1242		2.32459	0.0232529	0.00546902	glmS	M	Catalyzes the first step in hexosamine metabolism, converting fructose-6P into glucosamine-6P using glutamine as a nitrogen source	Glutamine--fructose-6-phosphate aminotransferase [isomerizing] (EC 2.6.1.16);Ontology_term=KEGG_ENZYME:2.6.1.16
fig|1639.4014.peg.1826		2.32587	0.0461591	0.0156969	trmD	J	Belongs to the RNA methyltransferase TrmD family	tRNA (guanine(37)-N(1))-methyltransferase (EC 2.1.1.228);Ontology_term=KEGG_ENZYME:2.1.1.228
fig|1639.4014.peg.2823		2.32796	0.0375871	0.0113769	0	E	Catalyzes the formation of oxalozcetate and L-glutamate from L-aspartate and 2-oxoglutarate	Aspartate aminotransferase (EC 2.6.1.1);Ontology_term=KEGG_ENZYME:2.6.1.1
fig|1639.4014.peg.1192		2.32813	0.0250407	0.00629539	fliQ	N	flagellar biosynthesis protein FliQ	Flagellar biosynthesis protein FliQ
fig|1639.4014.peg.2866		2.32958	0.033014	0.00950304	fabF	I	Catalyzes the condensation reaction of fatty acid synthesis by the addition to an acyl acceptor of two carbons from malonyl-ACP	3-oxoacyl-[acyl-carrier-protein] synthase%2C KASII (EC 2.3.1.179);Ontology_term=KEGG_ENZYME:2.3.1.179
fig|1639.4014.peg.2862		2.32966	0.0307286	0.00844351	gpmA	F	Catalyzes the interconversion of 2-phosphoglycerate and 3-phosphoglycerate	Phosphoglycerate mutase (EC 5.4.2.11);Ontology_term=KEGG_ENZYME:5.4.2.11
fig|1639.4014.peg.2178		2.33122	0.0214965	0.00476307	gatB	J	Allows the formation of correctly charged Asn-tRNA(Asn) or Gln-tRNA(Gln) through the transamidation of misacylated Asp- tRNA(Asn) or Glu-tRNA(Gln) in organisms which lack either or both of asparaginyl-tRNA or glutaminyl-tRNA synthetases. The reaction takes place in the presence of glutamine and ATP through an activated phospho-Asp-tRNA(Asn) or phospho-Glu-tRNA(Gln)	Aspartyl-tRNA(Asn) amidotransferase subunit B (EC 6.3.5.6) @ Glutamyl-tRNA(Gln) amidotransferase subunit B (EC 6.3.5.7);Ontology_term=KEGG_ENZYME:6.3.5.6,KEGG_ENZYME:6.3.5.7
fig|1639.4014.peg.902		2.33185	0.0248786	0.00618269	0	E	allantoate amidohydrolase	N-carbamoyl-L-amino acid hydrolase (EC 3.5.1.87);Ontology_term=KEGG_ENZYME:3.5.1.87
fig|1639.4014.peg.2298		2.33271	0.0307286	0.00844448	gnd	H	Catalyzes the oxidative decarboxylation of 6- phosphogluconate to ribulose 5-phosphate and CO(2), with concomitant reduction of NADP to NADPH	6-phosphogluconate dehydrogenase%2C decarboxylating (EC 1.1.1.44);Ontology_term=KEGG_ENZYME:1.1.1.44
fig|1639.4014.peg.1607		2.33777	0.0444743	0.0148885	dapF	E	Catalyzes the stereoinversion of LL-2,6- diaminoheptanedioate (L,L-DAP) to meso-diaminoheptanedioate (meso- DAP), a precursor of L-lysine and an essential component of the bacterial peptidoglycan	Diaminopimelate epimerase (EC 5.1.1.7);Ontology_term=KEGG_ENZYME:5.1.1.7
fig|1639.4014.peg.1012		2.34107	0.0305657	0.00832138	0	S	Lactoylglutathione lyase	hypothetical protein
fig|1639.4014.peg.2930		2.34176	0.0195814	0.00415556	0	T	Belongs to the low molecular weight phosphotyrosine protein phosphatase family	Low molecular weight protein tyrosine phosphatase (EC 3.1.3.48);Ontology_term=KEGG_ENZYME:3.1.3.48
fig|1639.4014.peg.66		2.3437	0.023766	0.00572335	hepB	H	heptaprenyl diphosphate synthase	Heptaprenyl diphosphate synthase component II (EC 2.5.1.30);Ontology_term=KEGG_ENZYME:2.5.1.30
fig|1639.4014.peg.377		2.35013	0.0402777	0.0127374	0	C	Belongs to the D-isomer specific 2-hydroxyacid dehydrogenase family	D-3-phosphoglycerate dehydrogenase (EC 1.1.1.95);Ontology_term=KEGG_ENZYME:1.1.1.95
fig|1639.4014.peg.640		2.35188	0.0347512	0.0101851	adk	F	Catalyzes the reversible transfer of the terminal phosphate group between ATP and AMP. Plays an important role in cellular energy homeostasis and in adenine nucleotide metabolism	Adenylate kinase (EC 2.7.4.3);Ontology_term=KEGG_ENZYME:2.7.4.3
fig|1639.4014.peg.967		2.35241	0.0221569	0.00501385	0	M	Acetyltransferase (GNAT) domain	Acetyltransferase%2C GNAT family
fig|1639.4014.peg.2433		2.35497	0.0286499	0.00764979	0	C	NADH dehydrogenase	NADH dehydrogenase (EC 1.6.99.3);Ontology_term=KEGG_ENZYME:1.6.99.3
fig|1639.4014.peg.2832		2.35547	0.0464067	0.0158117	0	S	Prolyl oligopeptidase family	Putative esterase YitV
fig|1639.4014.peg.1810		2.36363	0.0217713	0.00486848	0	P	ABC transporter, ATP-binding protein	ABC transporter%2C ATP-binding protein
fig|1639.4014.peg.2313		2.36505	0.0262241	0.00679242	0	P	Belongs to the binding-protein-dependent transport system permease family	Purine nucleoside ABC transporter%2C permease protein 1
fig|1639.4014.peg.309		2.36696	0.0208107	0.00453663				FIG00774335: hypothetical protein
fig|1639.4014.peg.2884		2.3723	0.0307637	0.00847707	0	G	Peptidase M42	Deblocking aminopeptidase (EC 3.4.11.-);Ontology_term=KEGG_ENZYME:3.4.11.-
fig|1639.4014.peg.2204		2.37827	0.0223045	0.00508363	plsY	I	Catalyzes the transfer of an acyl group from acyl- phosphate (acyl-PO(4)) to glycerol-3-phosphate (G3P) to form lysophosphatidic acid (LPA). This enzyme utilizes acyl-phosphate as fatty acyl donor, but not acyl-CoA or acyl-ACP	Acyl-phosphate:glycerol-3-phosphate O-acyltransferase PlsY (EC 2.3.1.n3)
fig|1639.4014.peg.2845		2.38132	0.0182053	0.0036495	0	S	Uncharacterized protein conserved in bacteria (DUF2140)	YfaA
fig|1639.4014.peg.819		2.38278	0.0438866	0.0145466	gabD	C	Dehydrogenase	Succinate-semialdehyde dehydrogenase [NAD(P)+] (EC 1.2.1.16);Ontology_term=KEGG_ENZYME:1.2.1.16
fig|1639.4014.peg.1834		2.38453	0.037961	0.0116055	pepF	E	Oligopeptidase F	Oligoendopeptidase F
fig|1639.4014.peg.456		2.38454	0.0259512	0.00666163	rpsR	J	Binds as a heterodimer with protein S6 to the central domain of the 16S rRNA, where it helps stabilize the platform of the 30S subunit	SSU ribosomal protein S18p @ SSU ribosomal protein S18p%2C zinc-independent
fig|1639.4014.peg.630		2.39379	0.0187025	0.00376525	ecfA1	P	ATP-binding (A) component of a common energy-coupling factor (ECF) ABC-transporter complex. Unlike classic ABC transporters this ECF transporter provides the energy necessary to transport a number of different substrates	ATPase component of general energizing module of ECF transporters
fig|1639.4014.peg.2452		2.39472	0.0406507	0.0129223	0	V	ABC transporter, ATP-binding protein	ABC transporter%2C ATP-binding protein
fig|1639.4014.peg.1083		2.40539	0.0246588	0.00610149	folK	H	pyrophosphokinase	2-amino-4-hydroxy-6-hydroxymethyldihydropteridine pyrophosphokinase (EC 2.7.6.3);Ontology_term=KEGG_ENZYME:2.7.6.3
fig|1639.4014.peg.1241		2.40564	0.0227606	0.00526287	0	0	0	Hypothetical CDS
fig|1639.4014.peg.977		2.40795	0.0188182	0.0038506	whiA	K	May be required for sporulation	Sporulation transcription regulator WhiA
fig|1639.4014.peg.2421		2.40799	0.0326632	0.00932039	relA	KT	In eubacteria ppGpp (guanosine 3'-diphosphate 5-' diphosphate) is a mediator of the stringent response that coordinates a variety of cellular activities in response to changes in nutritional abundance	Guanosine-3'%2C5'-bis(diphosphate) 3'-pyrophosphohydrolase (EC 3.1.7.2) / GTP pyrophosphokinase (EC 2.7.6.5)%2C (p)ppGpp synthetase II;Ontology_term=KEGG_ENZYME:3.1.7.2,KEGG_ENZYME:2.7.6.5
fig|1639.4014.peg.2647		2.41109	0.0221569	0.0050224	treB	G	PTS system	PTS system%2C trehalose-specific IIB component (EC 2.7.1.201) / PTS system%2C trehalose-specific IIC component;Ontology_term=KEGG_ENZYME:2.7.1.201
fig|1639.4014.peg.1293		2.41741	0.0275652	0.00725832	0	S	UPF0266 membrane protein	UPF0266 membrane protein YobD
fig|1639.4014.peg.1402		2.41888	0.037037	0.0111368	0	GKT	M protein trans-acting positive regulator (MGA) HTH domain	Transcriptional antiterminator of lichenan operon%2C BglG family / PTS system%2C cellobiose-specific IIA component (EC 2.7.1.205);Ontology_term=KEGG_ENZYME:2.7.1.205
fig|1639.4014.peg.439		2.41963	0.0152258	0.00272482	0	0	0	hypothetical protein
fig|1639.4014.peg.2376		2.41973	0.017271	0.00336667	0	K	Helix-turn-helix XRE-family like proteins	Transcriptional regulator%2C MutR family
fig|1639.4014.peg.792		2.4229	0.0360856	0.0106836	murF	M	Involved in cell wall formation. Catalyzes the final step in the synthesis of UDP-N-acetylmuramoyl-pentapeptide, the precursor of murein	UDP-N-acetylmuramoyl-tripeptide--D-alanyl-D-alanine ligase (EC 6.3.2.10);Ontology_term=KEGG_ENZYME:6.3.2.10
fig|1639.4014.peg.831		2.43501	0.0175093	0.00342889	0	P	ABC transporter, ATP-binding protein	Efflux ABC transporter%2C permease/ATP-binding protein EF2593
fig|1639.4014.peg.2662		2.43557	0.0226232	0.00520116	0	S	Bacteriocin-protection, YdeI or OmpD-Associated	DUF1801 domain-containing protein
fig|1639.4014.peg.2650		2.44136	0.0341331	0.00995877	0	0	0	hypothetical protein
fig|1639.4014.peg.2625		2.44248	0.043261	0.0142677	xerC	D	Belongs to the 'phage' integrase family. XerC subfamily	Site-specific tyrosine recombinase XerC
fig|1639.4014.peg.1412		2.4519	0.0440559	0.0146319	0	K	PhoP family transcriptional regulator	Two-component response regulator SA14-24
fig|1639.4014.peg.613		2.45603	0.0206792	0.00447347	0	D	Binds and transfers iron-sulfur (Fe-S) clusters to target apoproteins. Can hydrolyze ATP	ATP-binding protein%2C Mrp/Nbp35 family
fig|1639.4014.peg.552		2.4566	0.0162879	0.00310349	0	K	transcriptional	Transcriptional regulator%2C MerR family
fig|1639.4014.peg.2412		2.46276	0.0340747	0.00993047	ruvB	L	The RuvA-RuvB complex in the presence of ATP renatures cruciform structure in supercoiled DNA with palindromic sequence, indicating that it may promote strand exchange reactions in homologous recombination. RuvAB is a helicase that mediates the Holliday junction migration by localized denaturation and reannealing	Holliday junction ATP-dependent DNA helicase RuvB (EC 3.6.4.12);Ontology_term=KEGG_ENZYME:3.6.4.12
fig|1639.4014.peg.864		2.46426	0.0145172	0.00253388	0	K	GntR family	Glucomannan utilization operon transcriptional regulator%2C GmuR
fig|1639.4014.peg.2608		2.46916	0.0182053	0.00364697	0	E	able to hydrolyze a broad range of dipeptides but no tri-, tetra-, or larger oligopeptides	Putative dipeptidase YtjP
fig|1639.4014.peg.2205		2.46947	0.0188285	0.00387408	0	S	CoA-binding protein	Uncharacterized CoA-binding protein YneT
fig|1639.4014.peg.2798		2.47068	0.0243266	0.00591152	tpx	O	Thiol-specific peroxidase that catalyzes the reduction of hydrogen peroxide and organic hydroperoxides to water and alcohols, respectively. Plays a role in cell protection against oxidative stress by detoxifying peroxides	Thiol peroxidase%2C Tpx-type (EC 1.11.1.15);Ontology_term=KEGG_ENZYME:1.11.1.15
fig|1639.4014.peg.2555		2.47346	0.0397296	0.0124196	0	S	epimerase	Cell division inhibitor Slr1223 (YfcH in EC)%2C contains epimerase/dehydratase and DUF1731 domains
fig|1639.4014.peg.2225		2.4737	0.0246517	0.00607889	tkt	H	Catalyzes the transfer of a two-carbon ketol group from a ketose donor to an aldose acceptor, via a covalent intermediate with the cofactor thiamine pyrophosphate	Transketolase (EC 2.2.1.1);Ontology_term=KEGG_ENZYME:2.2.1.1
fig|1639.4014.peg.1873		2.47783	0.0143221	0.00245887	tarI	M	Catalyzes the transfer of the cytidylyl group of CTP to D-ribitol 5-phosphate	Sugar-phosphate cytidylyltransferase
fig|1639.4014.peg.1458		2.48105	0.0412425	0.0131518	mrnC	J	Involved in correct processing of both the 5' and 3' ends of 23S rRNA precursor. Processes 30S rRNA precursor transcript even in absence of ribonuclease 3 (Rnc)	Mini-ribonuclease III
fig|1639.4014.peg.1319		2.48148	0.0188182	0.00384514	0	S	Belongs to the UPF0358 family	UPF0358 protein YlaN
fig|1639.4014.peg.1814		2.4865	0.0146078	0.00257785	exoA	L	Exodeoxyribonuclease III	Exodeoxyribonuclease III (EC 3.1.11.2);Ontology_term=KEGG_ENZYME:3.1.11.2
fig|1639.4014.peg.1659		2.48925	0.0317086	0.00889477	0	S	Biofilm formation stimulator VEG	Veg protein
fig|1639.4014.peg.85		2.49006	0.0378573	0.0115087	resD	K	Regulator	DNA-binding response regulator ResD
fig|1639.4014.peg.1666		2.49094	0.0156218	0.00286359	spoVG-1	D	Could be involved in septation	DNA-binding protein SpoVG
fig|1639.4014.peg.2047		2.49143	0.0377553	0.0114438	0	S	Metallo-beta-lactamase superfamily	MBL-fold metallo-hydrolase superfamily
fig|1639.4014.peg.945		2.49404	0.017769	0.00352677	0	K	Transcriptional regulator	Rrf2 family transcriptional regulator
fig|1639.4014.peg.1462		2.51035	0.0227131	0.00523018	ispF	F	Involved in the biosynthesis of isopentenyl diphosphate (IPP) and dimethylallyl diphosphate (DMAPP), two major building blocks of isoprenoid compounds. Catalyzes the conversion of 4- diphosphocytidyl-2-C-methyl-D-erythritol 2-phosphate (CDP-ME2P) to 2-C-methyl-D-erythritol 2,4-cyclodiphosphate (ME-CPP) with a corresponding release of cytidine 5-monophosphate (CMP)	2-C-methyl-D-erythritol 2%2C4-cyclodiphosphate synthase (EC 4.6.1.12);Ontology_term=KEGG_ENZYME:4.6.1.12
fig|1639.4014.peg.1867		2.51141	0.0206283	0.00444229	pncB	F	Catalyzes the synthesis of beta-nicotinate D- ribonucleotide from nicotinate and 5-phospho-D-ribose 1-phosphate at the expense of ATP	Nicotinate phosphoribosyltransferase (EC 6.3.4.21);Ontology_term=KEGG_ENZYME:6.3.4.21
fig|1639.4014.peg.137		2.51201	0.0238469	0.00577438	phoR	T	Histidine kinase	Phosphate regulon sensor protein PhoR (SphS) (EC 2.7.13.3);Ontology_term=KEGG_ENZYME:2.7.13.3
fig|1639.4014.peg.1836		2.51479	0.0263714	0.00683929	mecA	NOT	Enables the recognition and targeting of unfolded and aggregated proteins to the ClpC protease or to other proteins involved in proteolysis	Negative regulator of genetic competence MecA
fig|1639.4014.peg.882		2.5194	0.0243365	0.00593317	0	G	phosphoglycerate mutase	Phosphoglycerate mutase family 1
fig|1639.4014.peg.664		2.52183	0.0280694	0.00745609	0	P	Transmembrane (T) component of an energy-coupling factor (ECF) ABC-transporter complex. Unlike classic ABC transporters this ECF transporter provides the energy necessary to transport a number of different substrates	Transmembrane component of general energizing module of ECF transporters
fig|1639.4014.peg.138		2.52187	0.0235142	0.00562354	phoP	K	Chemotaxis protein CheY	Alkaline phosphatase synthesis transcriptional regulatory protein PhoP
fig|1639.4014.peg.2152		2.52667	0.0232784	0.0054981	0	C	nitroreductase	Putative nitroreductase family protein SACOL0874
fig|1639.4014.peg.1296		2.53082	0.0156218	0.0028732	0	G	transporter subunit IIC	PTS system%2C mannose-specific IIC component
fig|1639.4014.peg.1270		2.5356	0.0145044	0.00250457	0	V	ABC transporter, ATP-binding protein	Efflux ABC transporter%2C ATP-binding protein
fig|1639.4014.peg.2213		2.53761	0.0444674	0.0148715	glpD	C	Belongs to the FAD-dependent glycerol-3-phosphate dehydrogenase family	Aerobic glycerol-3-phosphate dehydrogenase (EC 1.1.5.3);Ontology_term=KEGG_ENZYME:1.1.5.3
fig|1639.4014.peg.2984		2.53947	0.0416973	0.0133901	0	S	Protein of unknown function (DUF1444)	FIG002434: Uncharacterized protein YtpQ
fig|1639.4014.peg.636		2.53954	0.0225641	0.00516519	rpsK	J	Located on the platform of the 30S subunit, it bridges several disparate RNA helices of the 16S rRNA. Forms part of the Shine-Dalgarno cleft in the 70S ribosome	SSU ribosomal protein S11p (S14e)
fig|1639.4014.peg.1739		2.54119	0.0460104	0.015631	0	H	pfkB family carbohydrate kinase	Pseudouridine kinase (EC 2.7.1.83);Ontology_term=KEGG_ENZYME:2.7.1.83
fig|1639.4014.peg.734		2.54573	0.0416973	0.0133907	recR	L	May play a role in DNA repair. It seems to be involved in an RecBC-independent recombinational process of DNA repair. It may act with RecF and RecO	Recombination protein RecR
fig|1639.4014.peg.778		2.55115	0.0145044	0.00250057	0	S	metal-dependent hydrolase of the TIM-barrel fold	2-amino-3-carboxymuconate-6-semialdehyde decarboxylase (EC 4.1.1.45);Ontology_term=KEGG_ENZYME:4.1.1.45
fig|1639.4014.peg.1857		2.55539	0.0266058	0.00690889	recA	L	Can catalyze the hydrolysis of ATP in the presence of single-stranded DNA, the ATP-dependent uptake of single-stranded DNA by duplex DNA, and the ATP-dependent hybridization of homologous single-stranded DNAs. It interacts with LexA causing its activation and leading to its autocatalytic cleavage	RecA protein
fig|1639.4014.peg.2363		2.5562	0.0248786	0.00621729	0	E	Threonine aldolase	Low-specificity L-threonine aldolase (EC 4.1.2.48);Ontology_term=KEGG_ENZYME:4.1.2.48
fig|1639.4014.peg.1379		2.55654	0.0145172	0.00254519	dapH	E	Catalyzes the transfer of an acetyl group from acetyl- CoA to tetrahydrodipicolinate	2%2C3%2C4%2C5-tetrahydropyridine-2%2C6-dicarboxylate N-acetyltransferase (EC 2.3.1.89);Ontology_term=KEGG_ENZYME:2.3.1.89
fig|1639.4014.peg.2906		2.55982	0.0284288	0.00756096	lemA	S	LemA family	LemA protein
fig|1639.4014.peg.1205		2.56145	0.0153086	0.00274978	flaA	N	Flagellin is the subunit protein which polymerizes to form the filaments of bacterial flagella	Flagellin protein FlaA
fig|1639.4014.peg.556		2.56781	0.0228968	0.00530951	0	P	Na+/Pi-cotransporter	Sodium-dependent phosphate transporter
fig|1639.4014.peg.1035		2.57299	0.0162324	0.00308217	sufD	O	Fe-S cluster assembly	Iron-sulfur cluster assembly protein SufD
fig|1639.4014.peg.1233		2.57699	0.0330448	0.00954286	0	0	0	hypothetical protein
fig|1639.4014.peg.2198		2.57766	0.0243535	0.00594537	purK	F	Catalyzes the ATP-dependent conversion of 5- aminoimidazole ribonucleotide (AIR) and HCO(3)(-) to N5- carboxyaminoimidazole ribonucleotide (N5-CAIR)	N5-carboxyaminoimidazole ribonucleotide synthase (EC 6.3.4.18);Ontology_term=KEGG_ENZYME:6.3.4.18
fig|1639.4014.peg.767		2.57984	0.0339433	0.00988094	0	M	Lysin motif	hypothetical protein
fig|1639.4014.peg.2729		2.58302	0.019237	0.0040154	0	V	ABC transporter, ATP-binding protein	ABC transporter-like sensor ATP-binding protein Bsel_2651
fig|1639.4014.peg.1667		2.58442	0.0172197	0.00333799	spoVG-2	D	Could be involved in septation	DNA-binding protein SpoVG
fig|1639.4014.peg.2424		2.58476	0.0280694	0.00745352	hisS	J	histidyl-tRNA synthetase	Histidyl-tRNA synthetase (EC 6.1.1.21);Ontology_term=KEGG_ENZYME:6.1.1.21
fig|1639.4014.peg.1548		2.58958	0.0138855	0.00228746	rimI	K	This enzyme acetylates the N-terminal alanine of ribosomal protein S18	Ribosomal-protein-S18p-alanine acetyltransferase (EC 2.3.1.128);Ontology_term=KEGG_ENZYME:2.3.1.128
fig|1639.4014.peg.1696		2.59034	0.0135057	0.00214677	0	0	0	hypothetical protein
fig|1639.4014.peg.1164		2.59265	0.0315273	0.00882305	pip	S	Phage infection protein	phage infection protein
fig|1639.4014.peg.1641		2.59528	0.0473325	0.0163307	ilvN	E	acetolactate synthase	Acetolactate synthase small subunit (EC 2.2.1.6);Ontology_term=KEGG_ENZYME:2.2.1.6
fig|1639.4014.peg.1271		2.59614	0.0138109	0.00227059	0	S	ABC transporter (permease)	ABC transporter permease YhcI
fig|1639.4014.peg.1136		2.59656	0.0467886	0.0160038	0	S	membrane	hypothetical protein
fig|1639.4014.peg.2351		2.59675	0.0428317	0.0140269	0	S	Src homology 3 domains	hypothetical protein
fig|1639.4014.peg.2933		2.59681	0.0159623	0.00298022	0	J	Belongs to the class IV-like SAM-binding methyltransferase superfamily. RNA methyltransferase TrmH family. TrmL subfamily	tRNA (cytidine(34)-2'-O)-methyltransferase (EC 2.1.1.207);Ontology_term=KEGG_ENZYME:2.1.1.207
fig|1639.4014.peg.1222		2.59744	0.0244107	0.00597549	fliD	N	Required for morphogenesis and for the elongation of the flagellar filament by facilitating polymerization of the flagellin monomers at the tip of growing filament. Forms a capping structure, which prevents flagellin subunits (transported through the central channel of the flagellum) from leaking out without polymerization at the distal end	Flagellar cap protein FliD
fig|1639.4014.peg.2559		2.59889	0.0229951	0.00534752	0	J	Acetyltransferase (GNAT) domain	Ribosomal-protein-S5p-alanine acetyltransferase (EC 2.3.1.128);Ontology_term=KEGG_ENZYME:2.3.1.128
fig|1639.4014.peg.2510		2.59923	0.0155172	0.00283857	0	M	Leucine-rich repeat (LRR) protein	hypothetical protein
fig|1639.4014.peg.1560		2.60198	0.0116362	0.00165517	0	0	0	FIG007350: hypothetical protein co-occurring with bile hydrolase
fig|1639.4014.peg.2221		2.60695	0.0137628	0.00225467	0	J	GNAT family	Acetyltransferase%2C GNAT family
fig|1639.4014.peg.42		2.61485	0.0144632	0.00248788	mgsA	H	methylglyoxal synthase	Methylglyoxal synthase (EC 4.2.3.3);Ontology_term=KEGG_ENZYME:4.2.3.3
fig|1639.4014.peg.2836		2.6178	0.0109107	0.00144362	0	Q	2-keto-4-pentenoate hydratase 2-oxohepta-3-ene-1,7-dioic acid hydratase (catechol pathway)	Fumarylacetoacetate hydrolase family protein
fig|1639.4014.peg.1576		2.62001	0.0122247	0.00179166	0	S	Belongs to the UPF0348 family	UPF0348 protein family
fig|1639.4014.peg.628		2.62556	0.0189383	0.00390294	0	P	Transmembrane (T) component of an energy-coupling factor (ECF) ABC-transporter complex. Unlike classic ABC transporters this ECF transporter provides the energy necessary to transport a number of different substrates	Transmembrane component of general energizing module of ECF transporters
fig|1639.4014.peg.2453		2.62631	0.0326632	0.00932463	0	V	ABC transporter (permease)	ABC transporter%2C permease protein
fig|1639.4014.peg.462		2.62651	0.0271066	0.00709274	0	T	signaling protein consisting of a modified GGDEF domain and a DHH domain	Cyclic-di-AMP phosphodiesterase GdpP
fig|1639.4014.peg.405		2.63096	0.0187025	0.00376773	jag	S	Jag protein	RNA-binding protein Jag
fig|1639.4014.peg.2985		2.6363	0.0494333	0.0175952	0	J	Belongs to the phenylalanyl-tRNA synthetase beta subunit family. Type 1 subfamily	Phenylalanyl-tRNA synthetase domain protein (Bsu YtpR)
fig|1639.4014.peg.2624		2.63776	0.0189535	0.00392487	hslV	O	Protease subunit of a proteasome-like degradation complex believed to be a general protein degrading machinery	ATP-dependent protease subunit HslV (EC 3.4.25.2);Ontology_term=KEGG_ENZYME:3.4.25.2
fig|1639.4014.peg.1974		2.6387	0.0129804	0.00200954	comEB	F	MafB19-like deaminase	dCMP deaminase (EC 3.5.4.12) @ Late competence protein ComEB;Ontology_term=KEGG_ENZYME:3.5.4.12
fig|1639.4014.peg.2177		2.64003	0.0406507	0.0129355	0	I	Lipid kinase	Transcription regulator [contains diacylglycerol kinase catalytic domain]
fig|1639.4014.peg.2938		2.64019	0.0235202	0.00563302	0	H	Lipoate-protein ligase	Lipoate-protein ligase A
fig|1639.4014.peg.2208		2.6428	0.0188182	0.00383077	luxS	H	Involved in the synthesis of autoinducer 2 (AI-2) which is secreted by bacteria and is used to communicate both the cell density and the metabolic potential of the environment. The regulation of gene expression in response to changes in cell density is called quorum sensing. Catalyzes the transformation of S-ribosylhomocysteine (RHC) to homocysteine (HC) and 4,5- dihydroxy-2,3-pentadione (DPD)	S-ribosylhomocysteine lyase (EC 4.4.1.21) @ Autoinducer-2 production protein LuxS;Ontology_term=KEGG_ENZYME:4.4.1.21
fig|1639.4014.peg.3000		2.6467	0.0286499	0.00765767	0	O	C-terminal domain of 1-Cys peroxiredoxin	Alkyl hydroperoxide reductase subunit C-like protein
fig|1639.4014.peg.1461		2.65243	0.0206497	0.00445372	gltX	J	Catalyzes the attachment of glutamate to tRNA(Glu) in a two-step reaction glutamate is first activated by ATP to form Glu-AMP and then transferred to the acceptor end of tRNA(Glu)	Glutamyl-tRNA synthetase (EC 6.1.1.17) @ Glutamyl-tRNA(Gln) synthetase (EC 6.1.1.24);Ontology_term=KEGG_ENZYME:6.1.1.17,KEGG_ENZYME:6.1.1.24
fig|1639.4014.peg.148		2.65288	0.0469548	0.0161072	hpf	J	Required for dimerization of active 70S ribosomes into 100S ribosomes in stationary phase	Ribosome hibernation promoting factor Hpf
fig|1639.4014.peg.2905		2.65679	0.0395842	0.0123235	htpX	O	Belongs to the peptidase M48B family	Heat shock protein HtpX
fig|1639.4014.peg.859		2.65729	0.0217604	0.00485883	0	S	Phospholipase/Carboxylesterase	Phospholipase/carboxylesterase family protein
fig|1639.4014.peg.1605		2.66591	0.0145172	0.00252346	divIVA	D	Septum formation initiator	Cell division initiation protein DivIVA
fig|1639.4014.peg.1842		2.66705	0.0136821	0.00223051	0	E	ABC transporter substrate-binding protein	ABC transporter%2C substrate-binding protein (cluster 5%2C nickel/peptides/opines)
fig|1639.4014.peg.1700		2.68059	0.0104418	0.00131257	0	S	Domain of unknown function (DU1801)	hypothetical protein
fig|1639.4014.peg.341		2.68075	0.0190807	0.00395752	0	K	antiterminator	Beta-glucoside bgl operon antiterminator%2C BglG family
fig|1639.4014.peg.1045		2.68394	0.0344004	0.0100482	0	G	HAD family hydrolase	Hypothetical NagD-like phosphatase
fig|1639.4014.peg.1468		2.68487	0.0175136	0.00344595	0	S	UvrB/uvrC motif	Protein-arginine kinase activator protein McsA
fig|1639.4014.peg.169		2.69317	0.0262241	0.00678477	atpA	F	Produces ATP from ADP in the presence of a proton gradient across the membrane. The alpha chain is a regulatory subunit	ATP synthase alpha chain (EC 3.6.3.14);Ontology_term=KEGG_ENZYME:3.6.3.14
fig|1639.4014.peg.57		2.69363	0.0377553	0.0114527	0	S	Belongs to the UPF0302 family	UPF0302 protein YpiB
fig|1639.4014.peg.1876		2.7076	0.0221569	0.00503532	0	M	Male sterility protein	dTDP-glucose 4%2C6-dehydratase (EC 4.2.1.46);Ontology_term=KEGG_ENZYME:4.2.1.46
fig|1639.4014.peg.1024		2.70854	0.0139404	0.00231581	gcvH	E	Is also involved in protein lipoylation via its role as an octanoyl lipoyl carrier protein intermediate	Glycine cleavage system H protein
fig|1639.4014.peg.115		2.71971	0.0279325	0.00737624	trxB	C	Belongs to the class-II pyridine nucleotide-disulfide oxidoreductase family	Thioredoxin reductase (EC 1.8.1.9);Ontology_term=KEGG_ENZYME:1.8.1.9
fig|1639.4014.peg.1298		2.72449	0.0137628	0.00225814	0	G	PTS mannose transporter subunit IID	PTS system%2C mannose-specific IIA component (EC 2.7.1.191);Ontology_term=KEGG_ENZYME:2.7.1.191
fig|1639.4014.peg.2519		2.72479	0.033014	0.00951213	menD	H	Catalyzes the thiamine diphosphate-dependent decarboxylation of 2-oxoglutarate and the subsequent addition of the resulting succinic semialdehyde-thiamine pyrophosphate anion to isochorismate to yield 2-succinyl-5-enolpyruvyl-6-hydroxy-3- cyclohexene-1-carboxylate (SEPHCHC)	2-succinyl-5-enolpyruvyl-6-hydroxy-3-cyclohexene-1-carboxylic-acid synthase (EC 2.2.1.9);Ontology_term=KEGG_ENZYME:2.2.1.9
fig|1639.4014.peg.2586		2.72499	0.0112792	0.00154095	0	S	Heat induced stress protein YflT	STAS domain protein
fig|1639.4014.peg.751		2.7413	0.0132681	0.00208111	rsbX	KT	serine phosphatase	Phosphoserine phosphatase RsbX (EC 3.1.3.3);Ontology_term=KEGG_ENZYME:3.1.3.3
fig|1639.4014.peg.69		2.74708	0.0205645	0.00440814	folE	F	GTP cyclohydrolase	GTP cyclohydrolase I (EC 3.5.4.16) type 1;Ontology_term=KEGG_ENZYME:3.5.4.16
fig|1639.4014.peg.2071		2.75017	0.0156218	0.00286906	0	F	Belongs to the 5'-nucleotidase family	5'-nucleotidase (EC 3.1.3.5);Ontology_term=KEGG_ENZYME:3.1.3.5
fig|1639.4014.peg.1609		2.75188	0.0126622	0.0019142	cspB	K	cold-shock protein	Cold shock protein of CSP family
fig|1639.4014.peg.1586		2.7555	0.0153241	0.00276837	murE	M	Catalyzes the addition of meso-diaminopimelic acid to the nucleotide precursor UDP-N-acetylmuramoyl-L-alanyl-D-glutamate (UMAG) in the biosynthesis of bacterial cell-wall peptidoglycan	UDP-N-acetylmuramoyl-L-alanyl-D-glutamate--2%2C6-diaminopimelate ligase (EC 6.3.2.13);Ontology_term=KEGG_ENZYME:6.3.2.13
fig|1639.4014.peg.953		2.75596	0.0452465	0.0152817	0	0	0	hypothetical protein
fig|1639.4014.peg.206		2.75819	0.0116948	0.00168218	0	S	Plasmid replication protein	hypothetical protein
fig|1639.4014.peg.1077		2.76122	0.0206792	0.00448737	0	S	Belongs to the UPF0173 family	FIG002379: metal-dependent hydrolase
fig|1639.4014.peg.2939		2.76295	0.0124678	0.00187099	0	S	Metal-dependent hydrolases of the beta-lactamase superfamily III	Metal-dependent hydrolases of the beta-lactamase superfamily I%3B PhnP protein
fig|1639.4014.peg.1962		2.76361	0.0135057	0.00216946	prmA	J	Methylates ribosomal protein L11	Ribosomal protein L11 methyltransferase
fig|1639.4014.peg.956		2.77126	0.0112484	0.00153302	0	E	GDSL-like Lipase/Acylhydrolase family	hypothetical protein
fig|1639.4014.peg.3002		2.77915	0.01915	0.00397956	0	S	general stress protein	UPF0478 protein YtxG
fig|1639.4014.peg.971		2.77943	0.0310473	0.00861098	0	M	peptidoglycan bound protein (LPXTG motif)	Internalin-like protein (LPXTG motif) Lmo0610 homolog
fig|1639.4014.peg.420		2.78016	0.0306933	0.00837643	mvk	H	mevalonate kinase	Mevalonate kinase (EC 2.7.1.36);Ontology_term=KEGG_ENZYME:2.7.1.36
fig|1639.4014.peg.2891		2.78335	0.0216256	0.00481442	rpiA	G	Catalyzes the reversible conversion of ribose-5- phosphate to ribulose 5-phosphate	Ribose-5-phosphate isomerase A (EC 5.3.1.6);Ontology_term=KEGG_ENZYME:5.3.1.6
fig|1639.4014.peg.70		2.78795	0.0109107	0.00143844	hup	L	Histone-like DNA-binding protein which is capable of wrapping DNA to stabilize it, and thus to prevent its denaturation under extreme environmental conditions	DNA-binding protein HBsu
fig|1639.4014.peg.2517		2.79454	0.0127353	0.00193752	menB	H	Converts o-succinylbenzoyl-CoA (OSB-CoA) to 1,4- dihydroxy-2-naphthoyl-CoA (DHNA-CoA)	Naphthoate synthase (EC 4.1.3.36);Ontology_term=KEGG_ENZYME:4.1.3.36
fig|1639.4014.peg.2915		2.79547	0.0259126	0.00663459	0	0	0	hypothetical protein
fig|1639.4014.peg.2902		2.80172	0.00929632	0.00111015	0	S	Tetratrico peptide repeat	hypothetical protein
fig|1639.4014.peg.1680		2.80388	0.0306933	0.00837081	0	S	Protein of unknown function (DUF1149)	hypothetical protein
fig|1639.4014.peg.753		2.80496	0.0129765	0.00200463	rsbW	F	Negative regulator of sigma-B activity. Phosphorylates and inactivates its specific antagonist protein, RsbV. Upon phosphorylation of RsbV, RsbW is released and binds to sigma-B, thereby blocking its ability to form an RNA polymerase holoenzyme (E-sigma-B)	Serine-protein kinase RsbW (EC 2.7.11.1);Ontology_term=KEGG_ENZYME:2.7.11.1
fig|1639.4014.peg.177		2.80708	0.0154396	0.00280736	glyA	E	Catalyzes the reversible interconversion of serine and glycine with tetrahydrofolate (THF) serving as the one-carbon carrier. This reaction serves as the major source of one-carbon groups required for the biosynthesis of purines, thymidylate, methionine, and other important biomolecules. Also exhibits THF- independent aldolase activity toward beta-hydroxyamino acids, producing glycine and aldehyd…	Serine hydroxymethyltransferase (EC 2.1.2.1);Ontology_term=KEGG_ENZYME:2.1.2.1
fig|1639.4014.peg.338		2.80752	0.0132213	0.00205714	kat	P	Belongs to the catalase family	Catalase KatE (EC 1.11.1.6);Ontology_term=KEGG_ENZYME:1.11.1.6
fig|1639.4014.peg.314		2.81227	0.0140799	0.00238935	0	G	Belongs to the glycosyl hydrolase 1 family	6-phospho-beta-glucosidase (EC 3.2.1.86);Ontology_term=KEGG_ENZYME:3.2.1.86
fig|1639.4014.peg.2222		2.82109	0.0188182	0.00385763	lexA	K	Represses a number of genes involved in the response to DNA damage (SOS response), including recA and lexA. In the presence of single-stranded DNA, RecA interacts with LexA causing an autocatalytic cleavage which disrupts the DNA-binding part of LexA, leading to derepression of the SOS regulon and eventually DNA repair	SOS-response repressor and protease LexA (EC 3.4.21.88);Ontology_term=KEGG_ENZYME:3.4.21.88
fig|1639.4014.peg.1923		2.82445	0.017271	0.00335956	0	C	Pyridine nucleotide-disulphide oxidoreductase, dimerisation domain	similar to glutathione reductase
fig|1639.4014.peg.2423		2.83433	0.0228968	0.00530931	0	M	N-acetylmuramoyl-L-alanine amidase	N-acetylmuramoyl-L-alanine amidase (EC 3.5.1.28);Ontology_term=KEGG_ENZYME:3.5.1.28
fig|1639.4014.peg.123		2.83562	0.0338283	0.00983629	0	KT	PspC domain	hypothetical protein
fig|1639.4014.peg.2848		2.8441	0.0112372	0.00151291	0	S	Oxidoreductase	Oxidoreductase%2C Gfo/Idh/MocA family
fig|1639.4014.peg.1408		2.84601	0.0238469	0.00577304	0	S	Metal-dependent hydrolases of the beta-lactamase superfamily I	Zn-dependent hydrolase YycJ/WalJ%2C required for cell wall metabolism and coordination of cell division with DNA replication
fig|1639.4014.peg.2459		2.85951	0.0114832	0.00162575	minC	D	Cell division inhibitor that blocks the formation of polar Z ring septums. Rapidly oscillates between the poles of the cell to destabilize FtsZ filaments that have formed before they mature into polar Z rings. Prevents FtsZ polymerization	Septum site-determining protein MinC
fig|1639.4014.peg.71		2.87224	0.0105324	0.00133571				hypothetical protein
fig|1639.4014.peg.1064		2.87261	0.0159623	0.00298642	fpg	L	Involved in base excision repair of DNA damaged by oxidation or by mutagenic agents. Acts as DNA glycosylase that recognizes and removes damaged bases. Has a preference for oxidized purines, such as 7,8-dihydro-8-oxoguanine (8-oxoG). Has AP (apurinic apyrimidinic) lyase activity and introduces nicks in the DNA strand. Cleaves the DNA backbone by beta-delta elimination to generate a single-strand …	Formamidopyrimidine-DNA glycosylase (EC 3.2.2.23);Ontology_term=KEGG_ENZYME:3.2.2.23
fig|1639.4014.peg.155		2.88281	0.010625	0.00136019	0	K	Transcriptional regulator	Cell envelope-associated transcriptional attenuator LytR-CpsA-Psr%2C subfamily F2
fig|1639.4014.peg.1167		2.88732	0.0101693	0.00125476	0	M	Protein of unknown function (DUF975)	hypothetical protein
fig|1639.4014.peg.23		2.89031	0.00842955	0.000925102				hypothetical protein
fig|1639.4014.peg.1046		2.89137	0.030462	0.00827302	0	K	Acetyltransferase (GNAT) domain	Acetyltransferase%2C GNAT family
fig|1639.4014.peg.2858		2.8915	0.0221569	0.0050336	0	S	GNAT family	Acetyltransferase%2C GNAT family
fig|1639.4014.peg.1036		2.89454	0.0112941	0.0015614	0	E	Belongs to the class-V pyridoxal-phosphate-dependent aminotransferase family	Cysteine desulfurase (EC 2.8.1.7) > SufS;Ontology_term=KEGG_ENZYME:2.8.1.7
fig|1639.4014.peg.2724		2.89593	0.0233597	0.00554049	0	S	YbbR-like protein	Uncharacterized secreted protein associated with spyDAC
fig|1639.4014.peg.2238		2.90578	0.0248786	0.00620351	0	M	zinc metalloprotease	Intramembrane protease RasP/YluC%2C implicated in cell division based on FtsL cleavage
fig|1639.4014.peg.1079		2.90649	0.0145248	0.00255614	ald	C	Belongs to the AlaDH PNT family	Alanine dehydrogenase (EC 1.4.1.1);Ontology_term=KEGG_ENZYME:1.4.1.1
fig|1639.4014.peg.2272		2.90966	0.0135057	0.00217574	0	P	Rhodanese Homology Domain	Rhodanese-like domain protein
fig|1639.4014.peg.2365		2.91496	0.00807336	0.000838583	0	G	PTS cellbiose transporter subunit IIC	Cellobiose phosphotransferase system YdjC-like protein
fig|1639.4014.peg.2888		2.91997	0.0188182	0.00385951	ilvE	E	Aminotransferase	Branched-chain amino acid aminotransferase (EC 2.6.1.42);Ontology_term=KEGG_ENZYME:2.6.1.42
fig|1639.4014.peg.2354		2.92044	0.0280045	0.00741105	0	V	ABC transporter	Multidrug resistance ABC transporter permease/ATP-binding protein BmrA
fig|1639.4014.peg.2546		2.92566	0.0188182	0.00382408	gsaB	H	Glutamate-1-semialdehyde aminotransferase	Glutamate-1-semialdehyde 2%2C1-aminomutase (EC 5.4.3.8);Ontology_term=KEGG_ENZYME:5.4.3.8
fig|1639.4014.peg.118		2.92638	0.0208023	0.00452793	ppaX	S	Hydrolyzes pyrophosphate formed during P-Ser-HPr dephosphorylation by HPrK P. Might play a role in controlling the intracellular pyrophosphate pool	Inorganic pyrophospatase PpaX (EC 3.1.3.18);Ontology_term=KEGG_ENZYME:3.1.3.18
fig|1639.4014.peg.2733		2.92771	0.021857	0.00490209	manA	G	isomerase	Mannose-6-phosphate isomerase (EC 5.3.1.8);Ontology_term=KEGG_ENZYME:5.3.1.8
fig|1639.4014.peg.197		2.93678	0.00705987	0.000622851	0	I	Lipid kinase	Transcription regulator [contains diacylglycerol kinase catalytic domain]
fig|1639.4014.peg.507		2.94027	0.0112372	0.00150957	0	G	PTS system mannose family transporter subunit IID	PTS system%2C mannose-specific IID component
fig|1639.4014.peg.1038		2.94485	0.0112941	0.00155413	sufB	O	Fe-S cluster assembly	Iron-sulfur cluster assembly protein SufB
fig|1639.4014.peg.1925		2.95945	0.0171397	0.00331682	dapA	E	Catalyzes the condensation of (S)-aspartate-beta- semialdehyde (S)-ASA and pyruvate to 4-hydroxy- tetrahydrodipicolinate (HTPA)	4-hydroxy-tetrahydrodipicolinate synthase (EC 4.3.3.7);Ontology_term=KEGG_ENZYME:4.3.3.7
fig|1639.4014.peg.2801		2.9635	0.0122247	0.00180239	0	T	Universal stress protein	Universal stress protein family
fig|1639.4014.peg.1999		2.96387	0.00752561	0.000739232	0	K	LuxR family transcriptional regulator	Uncharacterized transcriptional response regulator YclJ
fig|1639.4014.peg.2031		2.96557	0.0127353	0.00194631	0	CO	Thioredoxin	Putative thioredoxin
fig|1639.4014.peg.425		2.9703	0.0194733	0.00411626	qoxC	C	cytochrome o ubiquinol oxidase	Cytochrome aa3-600 menaquinol oxidase subunit III
fig|1639.4014.peg.2609		2.97204	0.0112481	0.00152904	daaA	H	Acts on the D-isomers of alanine, leucine, aspartate, glutamate, aminobutyrate, norvaline and asparagine. The enzyme transfers an amino group from a substrate D-amino acid to the pyridoxal phosphate cofactor to form pyridoxamine and an alpha- keto acid in the first half-reaction	D-alanine aminotransferase (EC 2.6.1.21);Ontology_term=KEGG_ENZYME:2.6.1.21
fig|1639.4014.peg.122		2.9807	0.0298731	0.00804389	0	KT	PspC domain	PspC domain protein%2C truncated
fig|1639.4014.peg.643		2.98258	0.0366346	0.0109916	rpmD	J	Ribosomal protein L30	LSU ribosomal protein L30p (L7e)
fig|1639.4014.peg.1037		2.98433	0.0146647	0.00261448	0	C	Nitrogen fixation protein NifU	Putative iron-sulfur cluster assembly scaffold protein for SUF system%2C SufE2
fig|1639.4014.peg.1135		2.98456	0.0447603	0.0149991	0	Q	to nicotinamidase	Nicotinamidase (EC 3.5.1.19);Ontology_term=KEGG_ENZYME:3.5.1.19
fig|1639.4014.peg.506		2.98705	0.0099386	0.00121972	0	G	transporter subunit IIC	PTS system%2C mannose-specific IIC component
fig|1639.4014.peg.55		2.9923	0.0169346	0.00326592	0	S	Zn-dependent protease	Putative membrane protease YugP
fig|1639.4014.peg.1034		2.99513	0.00814708	0.000859715	sufC	O	ABC transporter, ATP-binding protein	Iron-sulfur cluster assembly ATPase protein SufC
fig|1639.4014.peg.849		2.99693	0.00676508	0.000571827	0	S	Predicted membrane protein (DUF2177)	hypothetical protein
fig|1639.4014.peg.1695		3.0037	0.0420728	0.0135696	0	S	UPF0365 protein	UPF0365 protein YqfA
fig|1639.4014.peg.16		3.00841	0.00879903	0.00100099	0	L	5'-3' exonuclease	DNA polymerase I 5'-3' exonuclease domain
fig|1639.4014.peg.915		3.01066	0.0173946	0.00340066	0	P	Sulfate transporter	Sulfate transporter family protein
fig|1639.4014.peg.1593		3.01135	0.0195814	0.00415855	0	S	Pyridoxal 5'-phosphate (PLP)-binding protein, which is involved in PLP homeostasis	Pyridoxal phosphate-containing protein YggS
fig|1639.4014.peg.1317		3.01408	0.0146647	0.00261471	pycA	C	Catalyzes a 2-step reaction, involving the ATP-dependent carboxylation of the covalently attached biotin in the first step and the transfer of the carboxyl group to pyruvate in the second	Pyruvate carboxylase (EC 6.4.1.1);Ontology_term=KEGG_ENZYME:6.4.1.1
fig|1639.4014.peg.1099		3.01532	0.0130418	0.00202336	ctc	J	This is one of the proteins that binds to the 5S RNA in the ribosome where it forms part of the central protuberance	LSU ribosomal protein L25p
fig|1639.4014.peg.926		3.01677	0.00656445	0.000540704	0	K	MarR family	Transcriptional regulator%2C MarR family
fig|1639.4014.peg.842		3.02067	0.0212736	0.0046868	0	S	Short repeat of unknown function (DUF308)	hypothetical protein
fig|1639.4014.peg.1572		3.02232	0.00847929	0.00093946	0	L	Methyltransferase	16S rRNA (guanine(966)-N(2))-methyltransferase (EC 2.1.1.171);Ontology_term=KEGG_ENZYME:2.1.1.171
fig|1639.4014.peg.1407		3.02692	0.01934	0.0040433	0	O	serine protease	Serine protease%2C DegP/HtrA%2C do-like (EC 3.4.21.-);Ontology_term=KEGG_ENZYME:3.4.21.-
fig|1639.4014.peg.505		3.03035	0.00744538	0.000715609	0	G	PTS system mannost-specific transporter subunits IIAB	PTS system%2C mannose-specific IIA component (EC 2.7.1.191) / PTS system%2C mannose-specific IIB component (EC 2.7.1.191);Ontology_term=KEGG_ENZYME:2.7.1.191,KEGG_ENZYME:2.7.1.191
fig|1639.4014.peg.1582		3.04131	0.0317132	0.00891705	mraZ	K	Belongs to the MraZ family	Cell division protein MraZ
fig|1639.4014.peg.1223		3.05215	0.0159623	0.00298429	fliS	N	flagellar protein	Flagellar biosynthesis protein FliS
fig|1639.4014.peg.2898		3.06446	0.00882115	0.00102995	fabI	I	Enoyl- acyl-carrier-protein reductase NADH	Enoyl-[acyl-carrier-protein] reductase [NADH] (EC 1.3.1.9);Ontology_term=KEGG_ENZYME:1.3.1.9
fig|1639.4014.peg.1246		3.06509	0.00669851	0.000558406	0	S	Protein of unknown function (DUF4064)	hypothetical protein
fig|1639.4014.peg.2422		3.08195	0.00744538	0.000717268	dtd	J	rejects L-amino acids rather than detecting D-amino acids in the active site. By recycling D-aminoacyl-tRNA to D-amino acids and free tRNA molecules, this enzyme counteracts the toxicity associated with the formation of D-aminoacyl-tRNA entities in vivo and helps enforce protein L-homochirality	D-aminoacyl-tRNA deacylase (EC 3.1.1.96);Ontology_term=KEGG_ENZYME:3.1.1.96
fig|1639.4014.peg.2971		3.0833	0.00942123	0.0011313	0	G	Belongs to the ribulose-phosphate 3-epimerase family	Ribulose-phosphate 3-epimerase (EC 5.1.3.1);Ontology_term=KEGG_ENZYME:5.1.3.1
fig|1639.4014.peg.2696		3.0846	0.0116948	0.00168285	sdhA	E	dehydratase	L-serine dehydratase%2C alpha subunit (EC 4.3.1.17);Ontology_term=KEGG_ENZYME:4.3.1.17
fig|1639.4014.peg.1162		3.09238	0.0211489	0.00464692	0	P	Mg2 and Co2 transporters	Magnesium and cobalt transport protein CorA
fig|1639.4014.peg.114		3.09995	0.0111469	0.00148601	galE	M	Belongs to the NAD(P)-dependent epimerase dehydratase family	UDP-glucose 4-epimerase (EC 5.1.3.2);Ontology_term=KEGG_ENZYME:5.1.3.2
fig|1639.4014.peg.429		3.10216	0.0332341	0.00960853	0	T	Papain-like cysteine protease AvrRpt2	hypothetical protein
fig|1639.4014.peg.2572		3.10249	0.0175277	0.00346147	0	E	Peptidase M29	Aminopeptidase S (Leu%2C Val%2C Phe%2C Tyr preference) (EC 3.4.11.24);Ontology_term=KEGG_ENZYME:3.4.11.24
fig|1639.4014.peg.13		3.1112	0.0221751	0.00504679	mntR	K	Involved in manganese homeostasis. Might activate the transcription of the mntABCD operon	Mn-dependent transcriptional regulator MntR
fig|1639.4014.peg.900		3.1139	0.0164426	0.00314928	lacD	G	Belongs to the aldolase LacD family	Tagatose 1%2C6-bisphosphate aldolase (EC 4.1.2.40);Ontology_term=KEGG_ENZYME:4.1.2.40
fig|1639.4014.peg.1501		3.12853	0.042365	0.013734	0	IQ	Dehydrogenase	Short-chain dehydrogenase
fig|1639.4014.peg.1437		3.13131	0.0430782	0.0141932	0	M	Leucine Rich repeats (2 copies)	Internalin H (LPXTG motif)
fig|1639.4014.peg.1184		3.1384	0.0206792	0.00448745	0	IQ	Oxidoreductase	Oxidoreductase%2C short-chain dehydrogenase/reductase family
fig|1639.4014.peg.1913		3.1417	0.0227407	0.00525076	0	0	0	hypothetical protein
fig|1639.4014.peg.173		3.14301	0.0105324	0.00133104	atpB	C	it plays a direct role in the translocation of protons across the membrane	ATP synthase F0 sector subunit a (EC 3.6.3.14);Ontology_term=KEGG_ENZYME:3.6.3.14
fig|1639.4014.peg.1048		3.154	0.0160916	0.00305011	ltrC	I	Phosphatidylglycerophosphatase A and related proteins	Low temperature requirement C protein
fig|1639.4014.peg.1370		3.16212	0.0146078	0.00258674	0	S	Cell wall-active antibiotics response 4TMS YvqF	Membrane protein LiaF(VraT)%2C specific inhibitor of LiaRS(VraRS) signaling pathway
fig|1639.4014.peg.2518		3.16398	0.0107733	0.00138731	menH	H	Catalyzes a proton abstraction reaction that results in 2,5-elimination of pyruvate from 2-succinyl-5-enolpyruvyl-6- hydroxy-3-cyclohexene-1-carboxylate (SEPHCHC) and the formation of 2-succinyl-6-hydroxy-2,4-cyclohexadiene-1-carboxylate (SHCHC)	2-succinyl-6-hydroxy-2%2C4-cyclohexadiene-1-carboxylate synthase (EC 4.2.99.20);Ontology_term=KEGG_ENZYME:4.2.99.20
fig|1639.4014.peg.879		3.1643	0.0215905	0.00479948	gdhA	C	Belongs to the Glu Leu Phe Val dehydrogenases family	NADP-specific glutamate dehydrogenase (EC 1.4.1.4);Ontology_term=KEGG_ENZYME:1.4.1.4
fig|1639.4014.peg.75		3.17554	0.0164426	0.00314924	rpsA	J	Ribosomal protein S1	SSU ribosomal protein S1p
fig|1639.4014.peg.1467		3.17623	0.0142133	0.00243488	mcsB	F	Catalyzes the specific phosphorylation of arginine residues in proteins	Protein-arginine kinase McsB (EC 2.7.14.1);Ontology_term=KEGG_ENZYME:2.7.14.1
fig|1639.4014.peg.2610		3.18082	0.00775562	0.000783739	pepF	E	Oligopeptidase F	Oligoendopeptidase F
fig|1639.4014.peg.1062		3.18388	0.0105047	0.00132395	nrdR	K	Negatively regulates transcription of bacterial ribonucleotide reductase nrd genes and operons by binding to NrdR- boxes	Ribonucleotide reductase transcriptional regulator NrdR
fig|1639.4014.peg.1367		3.18514	0.00807336	0.000838552	0	C	Potassium transporter Trk	KtrAB potassium uptake system%2C peripheral membrane component KtrA
fig|1639.4014.peg.1547		3.19608	0.00700846	0.000602779	0	O	glycoprotease	tRNA threonylcarbamoyladenosine biosynthesis protein TsaB
fig|1639.4014.peg.2429		3.1965	0.0122247	0.00179763	0	S	Disulfide oxidoreductase	hypothetical protein
fig|1639.4014.peg.1155		3.1983	0.0291933	0.00782222	0	P	cation transport ATPase	Lead%2C cadmium%2C zinc and mercury transporting ATPase (EC 3.6.3.3) (EC 3.6.3.5)%3B Copper-translocating P-type ATPase (EC 3.6.3.4);Ontology_term=KEGG_ENZYME:3.6.3.3,KEGG_ENZYME:3.6.3.5,KEGG_ENZYME:3.6.3.4
fig|1639.4014.peg.104		3.19921	0.0159623	0.00299276	0	P	Belongs to the TelA family	Uncharacterized protein YaaN
fig|1639.4014.peg.2316		3.20527	0.016267	0.00309413	0	S	Zinc protease	Uncharacterized zinc protease YmfH
fig|1639.4014.peg.1154		3.20747	0.0140799	0.00238924	0	S	aldo keto reductase	Putative oxidoreductase SCO7655
fig|1639.4014.peg.1682		3.2157	0.0132213	0.00205995	0	P	Phosphate	Probable low-affinity inorganic phosphate transporter
fig|1639.4014.peg.1134		3.22346	0.0315236	0.00880948	0	H	Dihydrofolate Reductase	Dihydrofolate reductase homolog
fig|1639.4014.peg.63		3.2247	0.0153241	0.00276777	aroB	E	Catalyzes the conversion of 3-deoxy-D-arabino- heptulosonate 7-phosphate (DAHP) to dehydroquinate (DHQ)	3-dehydroquinate synthase (EC 4.2.3.4);Ontology_term=KEGG_ENZYME:4.2.3.4
fig|1639.4014.peg.2139		3.22909	0.0310473	0.00861684	0	T	Belongs to the low molecular weight phosphotyrosine protein phosphatase family	Arsenate reductase (EC 1.20.4.4) thioredoxin-coupled%2C LMWP family;Ontology_term=KEGG_ENZYME:1.20.4.4
fig|1639.4014.peg.82		3.23003	0.0113355	0.0015899	0	U	Mediates riboflavin uptake, may also transport FMN and roseoflavin. Probably a riboflavin-binding protein that interacts with the energy-coupling factor (ECF) ABC-transporter complex. Unlike classic ABC transporters this ECF transporter provides the energy necessary to transport a number of different substrates. The substrates themselves are bound by transmembrane, not extracytoplasmic soluble pr…	Substrate-specific component RibU of riboflavin ECF transporter
fig|1639.4014.peg.2219		3.23238	0.0232311	0.00544076	glnA	H	Glutamine synthetase	Glutamine synthetase type I (EC 6.3.1.2);Ontology_term=KEGG_ENZYME:6.3.1.2
fig|1639.4014.peg.2955		3.23983	0.0159623	0.00297257	zwf	G	Catalyzes the oxidation of glucose 6-phosphate to 6- phosphogluconolactone	Glucose-6-phosphate 1-dehydrogenase (EC 1.1.1.49);Ontology_term=KEGG_ENZYME:1.1.1.49
fig|1639.4014.peg.2833		3.24275	0.00678869	0.00057743	0	S	HAD family hydrolase	Putative phosphatase YitU
fig|1639.4014.peg.376		3.25608	0.00643434	0.000519467	0	S	Protein of unknown function (DUF1015)	FIG008208: hypothetical protein
fig|1639.4014.peg.1340		3.2568	0.00534426	0.000285885	0	S	Flavin reductase like domain	hypothetical protein
fig|1639.4014.peg.2846		3.27953	0.00603974	0.000452115	msrA	C	Has an important function as a repair enzyme for proteins that have been inactivated by oxidation. Catalyzes the reversible oxidation-reduction of methionine sulfoxide in proteins to methionine	Peptide-methionine (S)-S-oxide reductase MsrA (EC 1.8.4.11);Ontology_term=KEGG_ENZYME:1.8.4.11
fig|1639.4014.peg.2757		3.27994	0.0055973	0.000370314	0	I	Carboxylesterase family	Esterase/lipase
fig|1639.4014.peg.550		3.28184	0.0103642	0.00129924	0	K	FR47-like protein	Acetyltransferase (GNAT family) SAS0976
fig|1639.4014.peg.1877		3.29295	0.0140296	0.00236688	0	G	Catalyzes the epimerization of the C3' and C5'positions of dTDP-6-deoxy-D-xylo-4-hexulose, forming dTDP-6-deoxy-L-lyxo-4- hexulose	dTDP-4-dehydrorhamnose 3%2C5-epimerase (EC 5.1.3.13);Ontology_term=KEGG_ENZYME:5.1.3.13
fig|1639.4014.peg.1311		3.30292	0.0154396	0.00280906	0	S	Belongs to the UPF0312 family	YceI like family protein
fig|1639.4014.peg.2033		3.31279	0.0163683	0.00312422	nrdF	F	Provides the precursors necessary for DNA synthesis. Catalyzes the biosynthesis of deoxyribonucleotides from the corresponding ribonucleotides	Ribonucleotide reductase of class Ia (aerobic)%2C beta subunit (EC 1.17.4.1);Ontology_term=KEGG_ENZYME:1.17.4.1
fig|1639.4014.peg.1339		3.31599	0.00534426	0.000313844	def	J	Removes the formyl group from the N-terminal Met of newly synthesized proteins. Requires at least a dipeptide for an efficient rate of reaction. N-terminal L-methionine is a prerequisite for activity but the enzyme has broad specificity at other positions	Peptide deformylase (EC 3.5.1.88);Ontology_term=KEGG_ENZYME:3.5.1.88
fig|1639.4014.peg.558		3.31937	0.0279325	0.00738274	fbp	G	D-fructose-1,6-bisphosphate 1-phosphohydrolase class 3	Fructose-1%2C6-bisphosphatase%2C Bacillus type (EC 3.1.3.11);Ontology_term=KEGG_ENZYME:3.1.3.11
fig|1639.4014.peg.185		3.32717	0.0188275	0.00386764	thrC	E	Catalyzes the gamma-elimination of phosphate from L- phosphohomoserine and the beta-addition of water to produce L- threonine	Threonine synthase (EC 4.2.3.1);Ontology_term=KEGG_ENZYME:4.2.3.1
fig|1639.4014.peg.2595		3.34685	0.0425332	0.013838	trpE	H	Part of a heterotetrameric complex that catalyzes the two-step biosynthesis of anthranilate, an intermediate in the biosynthesis of L-tryptophan. In the first step, the glutamine- binding beta subunit (TrpG) of anthranilate synthase (AS) provides the glutamine amidotransferase activity which generates ammonia as a substrate that, along with chorismate, is used in the second step, catalyzed by the…	Anthranilate synthase%2C aminase component (EC 4.1.3.27);Ontology_term=KEGG_ENZYME:4.1.3.27
fig|1639.4014.peg.2827		3.34719	0.020471	0.00437456	0	S	glutamine amidotransferase	Intracellular protease
fig|1639.4014.peg.728		3.35511	0.0211489	0.00465168	0	S	Dihydroxyacetone kinase	Phosphoenolpyruvate-dihydroxyacetone phosphotransferase (EC 2.7.1.121)%2C ADP-binding subunit DhaL;Ontology_term=KEGG_ENZYME:2.7.1.121
fig|1639.4014.peg.18		3.35834	0.0175136	0.00345289	0	G	Belongs to the glycosyl hydrolase 18 family	Chitinase (EC 3.2.1.14);Ontology_term=KEGG_ENZYME:3.2.1.14
fig|1639.4014.peg.422		3.37389	0.00603974	0.0004447	0	I	GHMP kinases C terminal	Phosphomevalonate kinase (EC 2.7.4.2);Ontology_term=KEGG_ENZYME:2.7.4.2
fig|1639.4014.peg.2215		3.39728	0.00879903	0.0010076	hfq	J	RNA chaperone that binds small regulatory RNA (sRNAs) and mRNAs to facilitate mRNA translational regulation in response to envelope stress, environmental stress and changes in metabolite concentrations. Also binds with high specificity to tRNAs	RNA-binding protein Hfq
fig|1639.4014.peg.121		3.39836	0.0188182	0.00380391	0	S	membrane	Uncharacterized membrane protein YvlD
fig|1639.4014.peg.324		3.39989	0.00814708	0.000857354	gshF	F	Synthesizes glutathione from L-glutamate and L-cysteine via gamma-L-glutamyl-L-cysteine	Glutathione biosynthesis bifunctional protein gshF (EC 6.3.2.2)(EC 6.3.2.3);Ontology_term=KEGG_ENZYME:6.3.2.2,KEGG_ENZYME:6.3.2.3
fig|1639.4014.peg.2744		3.40316	0.00519329	0.000201763	pdxT	H	Catalyzes the hydrolysis of glutamine to glutamate and ammonia as part of the biosynthesis of pyridoxal 5'-phosphate. The resulting ammonia molecule is channeled to the active site of PdxS	Pyridoxal 5'-phosphate synthase (glutamine hydrolyzing)%2C glutaminase subunit (EC 4.3.3.6);Ontology_term=KEGG_ENZYME:4.3.3.6
fig|1639.4014.peg.184		3.40656	0.00879903	0.000993899	thrB	F	Catalyzes the ATP-dependent phosphorylation of L- homoserine to L-homoserine phosphate	Homoserine kinase (EC 2.7.1.39);Ontology_term=KEGG_ENZYME:2.7.1.39
fig|1639.4014.peg.1118		3.41576	0.00640323	0.000508438	0	K	DNA-directed RNA polymerase subunit delta	hypothetical protein
fig|1639.4014.peg.2730		3.42843	0.00534426	0.000307694	0	C	May function as heme-dependent peroxidase	Coproheme decarboxylase HemQ (no EC)
fig|1639.4014.peg.2048		3.4332	0.00879903	0.00101339	0	E	Lactoylglutathione lyase	Lactoylglutathione lyase (EC 4.4.1.5);Ontology_term=KEGG_ENZYME:4.4.1.5
fig|1639.4014.peg.2037		3.43885	0.00879903	0.00101558	sepA	Q	Alkyl sulfatase dimerisation	Alkyl sulfatase and related hydrolases%2C MBL-fold metallo-hydrolase superfamily
fig|1639.4014.peg.464		3.4408	0.00603974	0.00045276	dnaC	L	Participates in initiation and elongation during chromosome replication	Replicative DNA helicase (DnaB) (EC 3.6.4.12);Ontology_term=KEGG_ENZYME:3.6.4.12
fig|1639.4014.peg.1904		3.44354	0.00568294	0.000402298	0	I	Belongs to the thiolase family	3-ketoacyl-CoA thiolase (EC 2.3.1.16) @ Acetyl-CoA acetyltransferase (EC 2.3.1.9);Ontology_term=KEGG_ENZYME:2.3.1.16,KEGG_ENZYME:2.3.1.9
fig|1639.4014.peg.1872		3.44393	0.00879903	0.00100942	tarJ	H	Catalyzes the NADPH dependent reduction of D-ribulose 5- phosphate to D-ribitol 5-phosphate	Xylitol dehydrogenase
fig|1639.4014.peg.1181		3.44405	0.00526293	0.000265884	0	V	ABC transporter	Uncharacterized efflux ABC transporter%2C ATP-binding protein YadG
fig|1639.4014.peg.2745		3.45687	0.0303842	0.00824182	pdxS	H	Catalyzes the formation of pyridoxal 5'-phosphate from ribose 5-phosphate (RBP), glyceraldehyde 3-phosphate (G3P) and ammonia. The ammonia is provided by the PdxT subunit. Can also use ribulose 5-phosphate and dihydroxyacetone phosphate as substrates, resulting from enzyme-catalyzed isomerization of RBP and G3P, respectively	Pyridoxal 5'-phosphate synthase (glutamine hydrolyzing)%2C synthase subunit (EC 4.3.3.6);Ontology_term=KEGG_ENZYME:4.3.3.6
fig|1639.4014.peg.2405		3.466	0.0243266	0.00591467	0	U	Belongs to the MIP aquaporin (TC 1.A.8) family	Glycerol uptake facilitator protein
fig|1639.4014.peg.2370		3.47031	0.00705987	0.000627377	0	G	Belongs to the glycosyl hydrolase 1 family	6-phospho-beta-glucosidase (EC 3.2.1.86);Ontology_term=KEGG_ENZYME:3.2.1.86
fig|1639.4014.peg.1995		3.47143	0.0126166	0.00190313	0	S	Belongs to the UPF0297 family	UPF0297 protein YrzL
fig|1639.4014.peg.289		3.47595	0.00826469	0.000885795	0	S	3-demethylubiquinone-9 3-methyltransferase	hypothetical protein
fig|1639.4014.peg.1829		3.47674	0.00669851	0.000560609	0	S	Peptidase C26	Glutamine amidotransferase%2C class I
fig|1639.4014.peg.2300		3.48806	0.00705987	0.000615849	lisR	K	PhoB family transcriptional regulator	Two-component transcriptional response regulator%2C OmpR family
fig|1639.4014.peg.2574		3.48913	0.0105324	0.001338	0	D	Rod-share determining protein MreBH	MreB-like protein (Mbl protein)
fig|1639.4014.peg.1926		3.49242	0.0060641	0.000459371	0	E	Belongs to the aspartokinase family	Aspartokinase (EC 2.7.2.4);Ontology_term=KEGG_ENZYME:2.7.2.4
fig|1639.4014.peg.1839		3.50003	0.00775562	0.000783279	oppD	P	Belongs to the ABC transporter superfamily	Oligopeptide transport ATP-binding protein OppD (TC 3.A.1.5.1)
fig|1639.4014.peg.1840		3.50148	0.00713605	0.000653647	0	P	ABC transporter (permease)	Oligopeptide transport system permease protein OppC (TC 3.A.1.5.1)
fig|1639.4014.peg.2817		3.51095	0.0154928	0.00282899	0	S	Aldo keto reductases, related to diketogulonate reductase	oxidoreductase of aldo/keto reductase family%2C subgroup 2
fig|1639.4014.peg.997		3.52335	0.0188182	0.0038491	0	S	Carboxylesterase	Carboxylesterase (EC 3.1.1.1);Ontology_term=KEGG_ENZYME:3.1.1.1
fig|1639.4014.peg.2372		3.52844	0.0198797	0.00423504	0	E	Sap, sulfolipid-1-addressing protein	Membrane protein
fig|1639.4014.peg.1119		3.53671	0.0248786	0.00623173	0	C	NADH-ubiquinone oxidoreductase-G iron-sulfur binding region	Putative formate dehydrogenase YrhE
fig|1639.4014.peg.2912		3.54871	0.00588119	0.000427317	nagA	G	Belongs to the metallo-dependent hydrolases superfamily. NagA family	N-acetylglucosamine-6-phosphate deacetylase (EC 3.5.1.25);Ontology_term=KEGG_ENZYME:3.5.1.25
fig|1639.4014.peg.553		3.55184	0.00503338	0.000183581	0	S	reductase	oxidoreductase of aldo/keto reductase family%2C subgroup 1
fig|1639.4014.peg.1132		3.5664	0.0292589	0.00784948	0	0	0	hypothetical protein
fig|1639.4014.peg.2074		3.56722	0.0133793	0.0021067	0	S	Divergent 4Fe-4S mono-cluster	Uncharacterized protein YjdI
fig|1639.4014.peg.2853		3.56958	0.0287173	0.00768517	copA	P	Cation transport ATPase	Lead%2C cadmium%2C zinc and mercury transporting ATPase (EC 3.6.3.3) (EC 3.6.3.5)%3B Copper-translocating P-type ATPase (EC 3.6.3.4);Ontology_term=KEGG_ENZYME:3.6.3.3,KEGG_ENZYME:3.6.3.5,KEGG_ENZYME:3.6.3.4
fig|1639.4014.peg.1927		3.572	0.00479939	0.000150886	asd	E	Catalyzes the NADPH-dependent formation of L-aspartate- semialdehyde (L-ASA) by the reductive dephosphorylation of L- aspartyl-4-phosphate	Aspartate-semialdehyde dehydrogenase (EC 1.2.1.11);Ontology_term=KEGG_ENZYME:1.2.1.11
fig|1639.4014.peg.2321		3.61436	0.00632044	0.000497607	0	G	Belongs to the FGGY kinase family	Gluconokinase (EC 2.7.1.12);Ontology_term=KEGG_ENZYME:2.7.1.12
fig|1639.4014.peg.1363		3.6315	0.00547828	0.000353379	0	J	An RNase that has 5'-3' exonuclease and possibly endonuclease activity. Involved in maturation of rRNA and in some organisms also mRNA maturation and or decay	Ribonuclease J1 (endonuclease and 5' exonuclease)
fig|1639.4014.peg.2679		3.63313	0.00534426	0.000316217	0	S	drug exporters of the RND superfamily	Transmembrane transport protein MmpL family
fig|1639.4014.peg.1591		3.63393	0.00534426	0.000334794	ftsA	D	Cell division protein that is involved in the assembly of the Z ring. May serve as a membrane anchor for the Z ring	Cell division protein FtsA
fig|1639.4014.peg.2573		3.6423	0.00534426	0.000323233	0	E	MFS transporter	hypothetical protein
fig|1639.4014.peg.2663		3.65236	0.00676508	0.000572894	0	S	Protein of unknown function (DUF1254)	hypothetical protein
fig|1639.4014.peg.2852		3.65699	0.0494329	0.0175787	0	S	Metal-sensitive transcriptional repressor	Repressor CsoR of the copZA operon
fig|1639.4014.peg.60		3.67905	0.0146078	0.00258131	tyrA	E	prephenate dehydrogenase	Prephenate dehydrogenase (EC 1.3.1.12);Ontology_term=KEGG_ENZYME:1.3.1.12
fig|1639.4014.peg.2352		3.67918	0.0181968	0.00363574	tal	F	Transaldolase is important for the balance of metabolites in the pentose-phosphate pathway	Transaldolase (EC 2.2.1.2);Ontology_term=KEGG_ENZYME:2.2.1.2
fig|1639.4014.peg.192		3.69653	0.00630184	0.000490288	murZ	M	Cell wall formation. Adds enolpyruvyl to UDP-N- acetylglucosamine	UDP-N-acetylglucosamine 1-carboxyvinyltransferase (EC 2.5.1.7);Ontology_term=KEGG_ENZYME:2.5.1.7
fig|1639.4014.peg.1556		3.70191	0.0103642	0.00129201	groES	O	Binds to Cpn60 in the presence of Mg-ATP and suppresses the ATPase activity of the latter	Heat shock protein 10 kDa family chaperone GroES
fig|1639.4014.peg.10		3.70933	0.00619566	0.000477535	thyA	F	Catalyzes the reductive methylation of 2'-deoxyuridine- 5'-monophosphate (dUMP) to 2'-deoxythymidine-5'-monophosphate (dTMP) while utilizing 5,10-methylenetetrahydrofolate (mTHF) as the methyl donor and reductant in the reaction, yielding dihydrofolate (DHF) as a by-product. This enzymatic reaction provides an intracellular de novo source of dTMP, an essential precursor for DNA biosynthesis	Thymidylate synthase (EC 2.1.1.45);Ontology_term=KEGG_ENZYME:2.1.1.45
fig|1639.4014.peg.2357		3.7369	0.0261319	0.00675123	0	S	stress protein	general stress protein 26
fig|1639.4014.peg.725		3.74671	0.00507678	0.00018977	tmk	F	Phosphorylation of dTMP to form dTDP in both de novo and salvage pathways of dTTP synthesis	Thymidylate kinase (EC 2.7.4.9);Ontology_term=KEGG_ENZYME:2.7.4.9
fig|1639.4014.peg.1040		3.7526	0.00603974	0.000447755	0	S	Protein of unknown function DUF72	UPF0759 protein YunF
fig|1639.4014.peg.2109		3.7815	0.0101308	0.00124666	0	S	Protein of unknown function (DUF1254)	hypothetical protein
fig|1639.4014.peg.1491		3.82901	0.00438915	8.74185e-05	0	C	glycerol dehydrogenase	Glycerol dehydrogenase (EC 1.1.1.6);Ontology_term=KEGG_ENZYME:1.1.1.6
fig|1639.4014.peg.24		3.83403	0.0136821	0.00223131	gpsB	D	Divisome component that associates with the complex late in its assembly, after the Z-ring is formed, and is dependent on DivIC and PBP2B for its recruitment to the divisome. Together with EzrA, is a key component of the system that regulates PBP1 localization during cell cycle progression. Its main role could be the removal of PBP1 from the cell pole after pole maturation is completed. Also cont…	Cell division protein GpsB%2C coordinates the switch between cylindrical and septal cell wall synthesis by re-localization of PBP1
fig|1639.4014.peg.884		3.85577	0.0112868	0.00154572	0	P	Transporter	Di-tripeptide/cation symporter DtpT
fig|1639.4014.peg.2124		3.87186	0.00455786	0.000109247	0	V	ABC transporter, ATP-binding protein	ABC transporter%2C ATP-binding protein EcsA
fig|1639.4014.peg.2326		3.87296	0.00519329	0.00023524	cydB	C	Cytochrome d ubiquinol oxidase, subunit	Cytochrome d ubiquinol oxidase subunit II (EC 1.10.3.-);Ontology_term=KEGG_ENZYME:1.10.3.-
fig|1639.4014.peg.453		3.87685	0.0112941	0.00156113	arcA	E	Arginine	Arginine deiminase (EC 3.5.3.6);Ontology_term=KEGG_ENZYME:3.5.3.6
fig|1639.4014.peg.2911		3.88767	0.00431016	7.36717e-05	nagB	G	Catalyzes the reversible isomerization-deamination of glucosamine 6-phosphate (GlcN6P) to form fructose 6-phosphate (Fru6P) and ammonium ion	Glucosamine-6-phosphate deaminase (EC 3.5.99.6);Ontology_term=KEGG_ENZYME:3.5.99.6
fig|1639.4014.peg.2981		3.91235	0.00519329	0.000225574	0	G	Peptidase M28	Glutamyl aminopeptidase (EC 3.4.11.7)%3B Deblocking aminopeptidase;Ontology_term=KEGG_ENZYME:3.4.11.7
fig|1639.4014.peg.1837		3.91627	0.00479939	0.000155775	spxA	K	Interferes with activator-stimulated transcription by interaction with the RNA polymerase alpha-CTD. May function to globally reduce transcription of genes involved in growth- and development-promoting processes and to increase transcription of genes involved in thiol homeostasis, during periods of extreme stress	Regulatory protein Spx
fig|1639.4014.peg.2802		3.94408	0.00519329	0.000211515	murC	M	Belongs to the MurCDEF family	UDP-N-acetylmuramate--L-alanine ligase (EC 6.3.2.8);Ontology_term=KEGG_ENZYME:6.3.2.8
fig|1639.4014.peg.591		3.97177	0.00479939	0.000161334	0	S	Oxidoreductase	Uncharacterized oxidoreductase YhhX
fig|1639.4014.peg.1274		3.98097	0.0284889	0.00759579	0	S	phospholipase	Carboxylesterase (EC 3.1.1.1) in BtlB locus;Ontology_term=KEGG_ENZYME:3.1.1.1
fig|1639.4014.peg.713		3.98124	0.0159623	0.00300592	0	G	PTS sugar transporter	PTS system%2C cellobiose-specific IIB component (EC 2.7.1.205);Ontology_term=KEGG_ENZYME:2.7.1.205
fig|1639.4014.peg.2892		3.98562	0.00519329	0.00023715	0	S	D-Ala-teichoic acid biosynthesis protein	Component involved in D-alanylation of teichoic acids
fig|1639.4014.peg.1549		3.99413	0.00431016	5.17677e-05	tsaD	J	Required for the formation of a threonylcarbamoyl group on adenosine at position 37 (t(6)A37) in tRNAs that read codons beginning with adenine. Is involved in the transfer of the threonylcarbamoyl moiety of threonylcarbamoyl-AMP (TC-AMP) to the N6 group of A37, together with TsaE and TsaB. TsaD likely plays a direct catalytic role in this reaction	N(6)-L-threonylcarbamoyladenine synthase (EC 2.3.1.234);Ontology_term=KEGG_ENZYME:2.3.1.234
fig|1639.4014.peg.901		3.99605	0.00414922	4.69792e-05	0	E	Peptidase M20	N-acyl-L-amino acid amidohydrolase (EC 3.5.1.14);Ontology_term=KEGG_ENZYME:3.5.1.14
fig|1639.4014.peg.538		4.01239	0.0046772	0.000116822	cah	P	carbonic anhydrase	Carbonic anhydrase%2C alpha class (EC 4.2.1.1);Ontology_term=KEGG_ENZYME:4.2.1.1
fig|1639.4014.peg.2446		4.03444	0.00519329	0.000211169	0	G	PPIases accelerate the folding of proteins. It catalyzes the cis-trans isomerization of proline imidic peptide bonds in oligopeptides	Peptidyl-prolyl cis-trans isomerase (EC 5.2.1.8);Ontology_term=KEGG_ENZYME:5.2.1.8
fig|1639.4014.peg.2317		4.04557	0.0046772	0.000136142	fabG	IQ	reductase	Oxidoreductase%2C short-chain dehydrogenase/reductase family
fig|1639.4014.peg.724		4.0621	0.0044611	9.546e-05	0	S	Cyclic-di-AMP receptor	protein from nitrogen regulatory protein P-II (GLNB) family%2C ortholog YAAQ B. subtilis
fig|1639.4014.peg.186		4.10013	0.0044611	9.73975e-05	hom	E	homoserine dehydrogenase	Homoserine dehydrogenase (EC 1.1.1.3);Ontology_term=KEGG_ENZYME:1.1.1.3
fig|1639.4014.peg.2432		4.11969	0.00560995	0.000376718	0	C	Reductase	Thioredoxin reductase (EC 1.8.1.9);Ontology_term=KEGG_ENZYME:1.8.1.9
fig|1639.4014.peg.2867		4.12176	0.00744538	0.00071917	0	K	Regulator	Organic hydroperoxide resistance transcriptional regulator
fig|1639.4014.peg.93		4.15672	0.00455786	0.000108722	fur	P	Belongs to the Fur family	Ferric uptake regulation protein FUR
fig|1639.4014.peg.855		4.15692	0.0220436	0.00496582	0	S	AI-2E family transporter	UPF0118 membrane protein YubA
fig|1639.4014.peg.1297		4.18477	0.00948566	0.00114217	manX	G	component IIB	PTS system%2C mannose-specific IIA component (EC 2.7.1.191) / PTS system%2C mannose-specific IIB component (EC 2.7.1.191);Ontology_term=KEGG_ENZYME:2.7.1.191,KEGG_ENZYME:2.7.1.191
fig|1639.4014.peg.754		4.19576	0.0108577	0.00141636	rsbV	T	Belongs to the anti-sigma-factor antagonist family	Anti-sigma B factor antagonist RsbV
fig|1639.4014.peg.978		4.19979	0.00534426	0.000315902	namA	H	Catalyzes the reduction of the double bond of an array of alpha,beta-unsaturated aldehydes and ketones. It also reduces the nitro group of nitroester and nitroaromatic compounds. It could have a role in detoxification processes	NADH:flavin oxidoreductase
fig|1639.4014.peg.727		4.23253	0.0233597	0.0055304	0	G	With DhaL and DhaM forms dihydroxyacetone kinase, which is responsible for phosphorylating dihydroxyacetone	Phosphoenolpyruvate-dihydroxyacetone phosphotransferase (EC 2.7.1.121)%2C dihydroxyacetone binding subunit DhaK;Ontology_term=KEGG_ENZYME:2.7.1.121
fig|1639.4014.peg.136		4.23905	0.043624	0.0144307	pstS	P	Phosphate ABC transporter	Phosphate ABC transporter%2C periplasmic phosphate-binding protein PstS (TC 3.A.1.7.1)
fig|1639.4014.peg.310		4.4299	0.00431016	5.85179e-05	0	S	Appr-1'-p processing enzyme	O-acetyl-ADP-ribose deacetylase
fig|1639.4014.peg.2409		4.47375	0.00431016	6.46012e-05	0	K	transcriptional regulatory protein	Probable transcriptional regulatory protein YebC
fig|1639.4014.peg.2333		4.80005	0.00431016	8.27103e-05	0	S	protein conserved in bacteria	PhnB protein%3B putative DNA binding 3-demethylubiquinone-9 3-methyltransferase domain protein
fig|1639.4014.peg.1718		4.96953	0.00414922	1.56555e-05	0	K	Transcriptional regulator	Rrf2 family transcriptional regulator
fig|1639.4014.peg.1431		5.20309	0.00482622	0.000169229	0	G	phosphoglycerate mutase	Phosphoglycerate mutase family protein
fig|1639.4014.peg.2723		5.34053	0.00408315	1.31955e-05	dacA	S	Catalyzes the condensation of 2 ATP molecules into cyclic di-AMP (c-di-AMP), a second messenger used to regulate differing processes in different bacteria	Diadenylate cyclase spyDAC%3B Bacterial checkpoint controller DisA with nucleotide-binding domain
fig|1639.4014.peg.1990	2.659830392497		0.103829	0.0511014	0	S	O-methyltransferase	FIG011945: O-methyltransferase family protein
fig|1639.4014.peg.2060	1.263689138417		0.287	0.197186	0	0	0	hypothetical protein
fig|1639.4014.peg.766	1.244498055078		0.210415	0.130857	0	0	0	Lmo0881 homolog%2C only in Listeria
fig|1639.4014.peg.1056	0.926919115861		0.49984	0.403113	hemC	H	Tetrapolymerization of the monopyrrole PBG into the hydroxymethylbilane pre-uroporphyrinogen in several discrete steps	Porphobilinogen deaminase (EC 2.5.1.61);Ontology_term=KEGG_ENZYME:2.5.1.61
fig|1639.4014.peg.2815	0.900869679456		0.301434	0.209598	0	E	Glyoxalase/Bleomycin resistance protein/Dioxygenase superfamily	Uncharacterized protein YqjT
fig|1639.4014.peg.676	3.2474976702798		0.066377	0.0271511	0	S	Pfam:DUF1341	Protein of unknown function DUF1341
fig|1639.4014.peg.1976	2.8987163145408		0.0709612	0.030124	0	H	Nodulation protein S (NodS)	FIG145533: Methyltransferase (EC 2.1.1.-);Ontology_term=KEGG_ENZYME:2.1.1.-
fig|1639.4014.rna.10	2.5044281255688		0.0627218	0.0250016				tRNA-Asn-GTT
fig|1639.4014.peg.1435	2.4606919958102		0.0559877	0.0213727	0	M	Leucine-rich repeat (LRR) protein	Internalin E (LPXTG motif)
fig|1639.4014.peg.2014	2.2367531314591		0.116224	0.0605151	0	P	PTS fructose transporter subunit IIC	PTS system%2C IIC component
fig|1639.4014.peg.436	2.2253230081764		0.0506909	0.018244	0	P	Participates in the control of copper homeostasis	Cytoplasmic copper homeostasis protein CutC
fig|1639.4014.peg.1257	2.1760785525557		0.083797	0.0378653	0	V	ABC transporter, ATP-binding protein	ABC transporter%2C ATP-binding protein
fig|1639.4014.peg.692	2.1413836787714		0.0637041	0.0256247	0	G	Ribose 5-phosphate	Ribose-5-phosphate isomerase B (EC 5.3.1.6);Ontology_term=KEGG_ENZYME:5.3.1.6
fig|1639.4014.peg.273	2.0825892999427		0.11373	0.058351	pduG	D	Diol dehydratase reactivase ATPase-like domain	Propanediol dehydratase reactivation factor large subunit
fig|1639.4014.peg.2536	2.0765661829533		0.0750357	0.0324418	0	S	Protein of unknown function (DUF4240)	hypothetical protein
fig|1639.4014.peg.1615	2.0683964515414		0.0567197	0.021746	0	K	Response regulator containing CheY-like receiver domain and AraC-type DNA-binding domain	DNA-binding response regulator%2C AraC family
fig|1639.4014.peg.1357	2.0196364369251		0.0567116	0.0217241	0	G	Transketolase, pyrimidine binding domain	Transketolase%2C C-terminal section (EC 2.2.1.1);Ontology_term=KEGG_ENZYME:2.2.1.1
fig|1639.4014.peg.679	1.9559213654163		0.259709	0.172681	0	S	ulaC) enzyme I and HPr for anaerobic utilization and uptake of L-ascorbate	Transport protein SgaT%2C putative
fig|1639.4014.peg.2810	1.9250454337768		0.0876948	0.0407605	0	V	ABC transporter, ATP-binding protein	Efflux ABC transporter%2C ATP-binding protein
fig|1639.4014.peg.946	1.9211554936644		0.0868277	0.0400228	0	S	HAD-hyrolase-like	2-haloalkanoic acid dehalogenase (EC 3.8.1.2);Ontology_term=KEGG_ENZYME:3.8.1.2
fig|1639.4014.peg.2467	1.8472451312323		0.076154	0.0331017	0	0	0	hypothetical protein
fig|1639.4014.peg.2324	1.6685027988536		0.115485	0.0596719	cydD	P	ATP-binding protein	Efflux ABC transporter for glutathione/L-cysteine%2C essential for assembly of bd-type respiratory oxidases > CydD subunit
fig|1639.4014.peg.1509	1.6650753580657		0.0994971	0.048251	pyrB	F	Belongs to the ATCase OTCase family	Aspartate carbamoyltransferase (EC 2.1.3.2);Ontology_term=KEGG_ENZYME:2.1.3.2
fig|1639.4014.peg.1413	1.6181831386431		0.0876948	0.0407869	0	E	Aminotransferase	Glutamine-dependent 2-keto-4-methylthiobutyrate transaminase
fig|1639.4014.peg.84	1.4532490440268		0.119257	0.0629223	resE	T	Histidine kinase	Sensor histidine kinase ResE (EC 2.7.13.3);Ontology_term=KEGG_ENZYME:2.7.13.3
fig|1639.4014.peg.1414	1.3989811798005		0.228492	0.144419	0	M	Belongs to the nlpA lipoprotein family	Methionine ABC transporter substrate-binding protein
fig|1639.4014.peg.1483	1.3813969506796		0.213606	0.133207	0	G	Belongs to the glycosyl hydrolase 3 family	beta-glucosidase (EC 3.2.1.21);Ontology_term=KEGG_ENZYME:3.2.1.21
fig|1639.4014.peg.403	1.3377036171488		0.422382	0.324715	0	K	helix_turn_helix, arabinose operon control protein	Transcriptional regulator of rhamnose utilization%2C AraC family
fig|1639.4014.peg.1792	1.3113020709023		0.137138	0.0757141	0	S	Minor capsid protein	Protein gp9 [Bacteriophage A118]
fig|1639.4014.peg.2771	1.2819257268682		0.181549	0.109094				hypothetical protein
fig|1639.4014.peg.1365	1.2757195864292		0.182275	0.109799	0	S	membrane	hypothetical protein
fig|1639.4014.peg.141	1.2713751247467		0.207171	0.128017	0	M	Peptidase family M23	SMC peptidase
fig|1639.4014.peg.1799	1.2203039554942		0.206829	0.127669	0	0	0	Tail tape-measure protein [Bacteriophage A118]
fig|1639.4014.peg.2515	1.2144590249367		0.404755	0.306478	0	P	Belongs to the bacterial solute-binding protein 9 family	Zinc ABC transporter%2C substrate-binding protein ZnuA
fig|1639.4014.peg.88	1.1451382586085		0.16542	0.0971291	scpA	D	Participates in chromosomal partition during cell division. May act via the formation of a condensin-like complex containing Smc and ScpB that pull DNA away from mid-cell into both cell halves	Segregation and condensation protein A
fig|1639.4014.peg.303	1.1041845864059		0.261284	0.174592	0	K	Acetyltransferase (GNAT) domain	Acetyltransferase%2C GNAT family
fig|1639.4014.peg.2669	1.0701002654762		0.238151	0.151966	0	S	Protein of unknown function (DUF2507)	Uncharacterized protein YslB
fig|1639.4014.peg.2209	1.0628055688938		0.238267	0.152119	0	S	Leucine Rich repeats (2 copies)	Internalin-like protein (LPXTG motif) Lmo1289 homolog
fig|1639.4014.peg.619	1.0405251334057		0.281541	0.192133	0	S	CRISPR-associated protein (Cas_Csn2)	CRISPR-associated protein%2C Csn2 family
fig|1639.4014.peg.1702	0.5842788258348		0.582153	0.488369	iolC	F	Catalyzes the phosphorylation of 5-dehydro-2-deoxy-D- gluconate (2-deoxy-5-keto-D-gluconate or DKG) to 6-phospho-5- dehydro-2-deoxy-D-gluconate (DKGP)	5-keto-2-deoxygluconokinase (EC 2.7.1.92);Ontology_term=KEGG_ENZYME:2.7.1.92
fig|1639.4014.peg.2718	0.5828578206448		0.586646	0.493328	0	G	Sugar ABC transporter substrate-binding protein	Maltodextrin ABC transporter%2C substrate-binding protein MdxE
fig|1639.4014.rna.23	4.98737051746401		0.0630775	0.0251642				tRNA-Glu-TTC
fig|1639.4014.rna.37	4.42755748711221		0.0567308	0.021769				tRNA-Ala-TGC
fig|1639.4014.rna.3	3.77802399323976		0.143668	0.0805085				SSU rRNA
fig|1639.4014.rna.41	3.74534787005162		0.0603221	0.0237657				tRNA-Val-TAC
fig|1639.4014.peg.2668	3.32670182372215		0.0822565	0.0368699				FIG00774960: hypothetical protein
fig|1639.4014.peg.675	3.18573484044457		0.0726881	0.0310421	0	S	Belongs to the UPF0309 family	hypothetical protein
fig|1639.4014.peg.1730	2.99559458975897		0.0990067	0.0477839	0	K	Acetyltransferase (GNAT) domain	Uncharacterized N-acetyltransferase YtmI
fig|1639.4014.peg.1602	2.98589911923097		0.0873474	0.0404809	nadB	F	Catalyzes the oxidation of L-aspartate to iminoaspartate	L-aspartate oxidase (EC 1.4.3.16);Ontology_term=KEGG_ENZYME:1.4.3.16
fig|1639.4014.peg.262	2.92001391508839		0.0598372	0.023535	glpF	G	Belongs to the MIP aquaporin (TC 1.A.8) family	Glycerol uptake facilitator protein @ Propanediol diffusion facilitator
fig|1639.4014.rna.12	2.88254136717331		0.256649	0.169628				LSU rRNA
fig|1639.4014.peg.600	2.85858803923094		0.0633945	0.0253746	0	K	WYL domain	Transcriptional regulator%2C YafY family
fig|1639.4014.peg.2016	2.82098970733326		0.0990067	0.0477665	0	G	PTS mannose transporter subunit IIAB	PTS system%2C IIA component
fig|1639.4014.peg.2766	2.81899461426729		0.0692565	0.0290489				hypothetical protein
fig|1639.4014.peg.1676	2.79144620312433		0.052571	0.0193728	0	M	Membrane	hypothetical protein
fig|1639.4014.peg.2707	2.73106409946653		0.0586809	0.0228667	0	NU	Mycoplasma protein of unknown function, DUF285	hypothetical protein
fig|1639.4014.peg.2505	2.69410729981635		0.0536256	0.0200275	0	S	Radical_SAM C-terminal domain	Uncharacterized radical SAM protein YtqA
fig|1639.4014.peg.2021	2.64947917863335		0.0744226	0.0321275	0	K	Transcriptional regulator	hypothetical protein
fig|1639.4014.peg.1107	2.62391661883435		0.0689031	0.0288331	mpl	M	peptidase M4	Zinc metalloproteinase aureolysin (EC 3.4.24.29);Ontology_term=KEGG_ENZYME:3.4.24.29
fig|1639.4014.peg.446	2.61600593255214		0.0994597	0.0481999	ptcA	E	Catalyzes the phosphorolysis of N-carbamoylputrescine to form carbamoyl phosphate and putrescine. Is involved in the degradation pathway of the polyamine agmatine	Putrescine carbamoyltransferase (EC 2.1.3.6);Ontology_term=KEGG_ENZYME:2.1.3.6
fig|1639.4014.peg.261	2.60597062111071		0.0546114	0.0205472	ackA2	F	Catalyzes the formation of acetyl phosphate from acetate and ATP. Can also catalyze the reverse reaction	Propionate kinase%2C propanediol utilization (EC 2.7.2.1);Ontology_term=KEGG_ENZYME:2.7.2.1
fig|1639.4014.peg.2806	2.58416248622752		0.0552071	0.0209539	0	E	Involved in the biosynthesis of the chorismate, which leads to the biosynthesis of aromatic amino acids. Catalyzes the reversible NADPH linked reduction of 3-dehydroshikimate (DHSA) to yield shikimate (SA)	Shikimate/quinate 5-dehydrogenase I beta (EC 1.1.1.282);Ontology_term=KEGG_ENZYME:1.1.1.282
fig|1639.4014.peg.432	2.58160887102589		0.0905252	0.0426124	0	G	PTS system sorbose subfamily IIB component	PTS system%2C mannose/fructose/sorbose family%2C IIB component
fig|1639.4014.peg.2792	2.56992656012254		0.0523688	0.0192464	argB	F	Belongs to the acetylglutamate kinase family. ArgB subfamily	Acetylglutamate kinase (EC 2.7.2.8);Ontology_term=KEGG_ENZYME:2.7.2.8
fig|1639.4014.peg.772	2.51674613497914		0.0975494	0.0467901	0	G	PTS beta-glucoside transporter subunit IIB	PTS system%2C IIB component
fig|1639.4014.peg.2466	2.48630240510305		0.125229	0.0673163				hypothetical protein
fig|1639.4014.peg.2013	2.48436183814833		0.0683558	0.0284458	0	G	aldolase	Fructose-bisphosphate aldolase class II (EC 4.1.2.13) homolog;Ontology_term=KEGG_ENZYME:4.1.2.13
fig|1639.4014.peg.94	2.46603682225683		0.0876857	0.0407247	fhuG	P	Belongs to the binding-protein-dependent transport system permease family. FecCD subfamily	Ferrichrome transport system permease protein FhuG
fig|1639.4014.peg.1600	2.44962836251778		0.257934	0.170762	nadA	F	Catalyzes the condensation of iminoaspartate with dihydroxyacetone phosphate to form quinolinate	Quinolinate synthetase (EC 2.5.1.72);Ontology_term=KEGG_ENZYME:2.5.1.72
fig|1639.4014.peg.1766	2.43549451448629		0.103829	0.0511075	0	0	0	Protein gp32 [Listeria phage 2389]
fig|1639.4014.peg.805	2.40442458644041		0.0515146	0.0188131	0	S	membrane	Uncharacterized membrane protein YsdA
fig|1639.4014.peg.2790	2.40431436531071		0.125576	0.0675856	argC	E	Catalyzes the NADPH-dependent reduction of N-acetyl-5- glutamyl phosphate to yield N-acetyl-L-glutamate 5-semialdehyde	N-acetyl-gamma-glutamyl-phosphate reductase (EC 1.2.1.38);Ontology_term=KEGG_ENZYME:1.2.1.38
fig|1639.4014.peg.897	2.40121072033714		0.0555583	0.0211537	0	G	to PTS system, glucitol sorbitol-specific enzyme IIA component	PTS system%2C glucitol/sorbitol-specific IIA component (EC 2.7.1.198);Ontology_term=KEGG_ENZYME:2.7.1.198
fig|1639.4014.peg.2156	2.35721224950362		0.0737245	0.0316067	0	C	NADH flavin	2%2C4-dienoyl-CoA reductase [NADPH] (EC 1.3.1.34);Ontology_term=KEGG_ENZYME:1.3.1.34
fig|1639.4014.peg.1768	2.33302770024399		0.0510367	0.0186049	0	S	Protein of unknown function (DUF1642)	Protein gp51 [Bacteriophage A118]
fig|1639.4014.peg.1550	2.32905161955237		0.0528664	0.0195691				hypothetical protein
fig|1639.4014.peg.1025	2.32576744334205		0.113848	0.0584495	0	CO	Thioredoxin	Thioredoxin
fig|1639.4014.peg.769	2.32287610251481		0.0507443	0.0183672	0	C	Aldo/keto reductase family	Oxidoreductase%2C aldo/keto reductase family
fig|1639.4014.peg.770	2.31165669931976		0.0507161	0.0183085	0	G	Glucosamine-6-phosphate	Glucosamine-6-phosphate deaminase (EC 3.5.99.6);Ontology_term=KEGG_ENZYME:3.5.99.6
fig|1639.4014.peg.2267	2.30070340348066		0.0507161	0.0182945	comGA	NU	Type II secretory pathway, ATPase PulE Tfp pilus assembly pathway, ATPase PilB	Late competence protein ComGA%2C access of DNA to ComEA
fig|1639.4014.peg.2639	2.29908084039921		0.0513056	0.0187198	0	K	Helix-turn-helix	DNA-binding protein
fig|1639.4014.peg.222	2.28831270375521		0.0502256	0.0179436	cbiO	P	part of an ABC transporter complex. Responsible for energy coupling to the transport system	Cobalt ECF transporter%2C ATPase component of energizing module CbiO
fig|1639.4014.peg.1724	2.27049697894747		0.0593855	0.0232002				FIG00774709: hypothetical protein
fig|1639.4014.peg.2343	2.26577178331325		0.0770289	0.0336603	0	G	Alpha mannosidase, middle domain	glycosyl hydrolase%2C family 38
fig|1639.4014.peg.2398	2.25936940052432		0.0751216	0.0325038	0	G	PTS system, Lactose/Cellobiose specific IIA subunit	PTS system%2C cellobiose-specific IIA component (EC 2.7.1.205);Ontology_term=KEGG_ENZYME:2.7.1.205
fig|1639.4014.peg.598	2.24718871227495		0.0843746	0.0382658	tatA	U	Part of the twin-arginine translocation (Tat) system that transports large folded proteins containing a characteristic twin-arginine motif in their signal peptide across membranes. TatA could form the protein-conducting channel of the Tat system	Twin-arginine translocation protein TatAy
fig|1639.4014.rna.4	2.24580223067882		0.0635957	0.0255046				tRNA-Glu-TTC
fig|1639.4014.peg.442	2.24392890352813		0.0902328	0.042336	0	GK	ROK family	ROK family sugar kinase or transcriptional regulator
fig|1639.4014.peg.948	2.23414103707405		0.0788744	0.034806	0	G	PTS system, Lactose/Cellobiose specific IIB subunit	PTS system%2C fructose-specific IIB component (EC 2.7.1.202);Ontology_term=KEGG_ENZYME:2.7.1.202
fig|1639.4014.peg.2083	2.22797268280018		0.086499	0.0397729	0	0	0	hypothetical protein
fig|1639.4014.peg.1644	2.22555028898072		0.0859178	0.039306				hypothetical protein
fig|1639.4014.peg.941	2.20805314446546		0.0569034	0.0218729	0	G	Ribose/Galactose Isomerase	Ribose-5-phosphate isomerase B (EC 5.3.1.6);Ontology_term=KEGG_ENZYME:5.3.1.6
fig|1639.4014.peg.2975	2.20452912551562		0.168233	0.0991142	0	EGP	Major facilitator Superfamily	drug resistance transporter%2C EmrB/QacA family
fig|1639.4014.peg.1006	2.19089446386169		0.0730106	0.0312523	0	0	0	hypothetical protein
fig|1639.4014.peg.867	2.18663431072393		0.0791092	0.0349358	0	S	37-kD nucleoid-associated bacterial protein	hypothetical protein
fig|1639.4014.peg.1761	2.18355236380994		0.0573185	0.0221652	0	S	Protein gp45 of Bacteriophage A118	Protein gp45 [Bacteriophage A118]
fig|1639.4014.peg.570	2.17382307069179		0.0550613	0.0208734	0	S	Protein of unknown function (DUF3130	hypothetical protein
fig|1639.4014.peg.1086	2.17371562944444		0.0637705	0.025736				FIG00775234: hypothetical protein
fig|1639.4014.peg.433	2.17324570426177		0.125908	0.0678894	0	G	PTS system sorbose-specific iic component	PTS system%2C mannose/fructose/sorbose family%2C IIC component
fig|1639.4014.peg.575	2.17250769215921		0.0834508	0.0375708	0	0	0	hypothetical protein
fig|1639.4014.peg.2084	2.16824926993334		0.0827239	0.0371615	0	0	0	hypothetical protein
fig|1639.4014.peg.369	2.15948861176107		0.0879356	0.0409862	0	G	Uncharacterised MFS-type transporter YbfB	Uncharacterized MFS-type transporter
fig|1639.4014.peg.1802	2.15136555297611		0.0743179	0.0320577	0	0	0	Putative tail or base plate protein gp19 [Bacteriophage A118]
fig|1639.4014.peg.503	2.13695090297728		0.110177	0.0556899	0	0	0	hypothetical protein
fig|1639.4014.peg.810	2.12995010068476		0.129902	0.0704298	uhpT	P	Phosphate	Sugar phosphate transporter
fig|1639.4014.peg.578	2.12566285299449		0.0701845	0.0296769	tal2	F	Transaldolase is important for the balance of metabolites in the pentose-phosphate pathway	Transaldolase (EC 2.2.1.2);Ontology_term=KEGG_ENZYME:2.2.1.2
fig|1639.4014.peg.1838	2.11613838696942		0.0739021	0.0317638	0	P	Belongs to the ABC transporter superfamily	Oligopeptide transport ATP-binding protein OppF (TC 3.A.1.5.1)
fig|1639.4014.peg.2712	2.11118837991809		0.129989	0.0705632	0	L	transposase activity	transposase OrfA%2C IS3 family
fig|1639.4014.peg.268	2.10929592508108		0.0922885	0.0436867	eutJ	E	ethanolamine utilization protein	Propanediol utilization protein similar to EutJ
fig|1639.4014.peg.501	2.09075089151208		0.108318	0.0542487	atpD1	F	Produces ATP from ADP in the presence of a proton gradient across the membrane. The catalytic sites are hosted primarily by the beta subunits	ATP synthase beta chain (EC 3.6.3.14);Ontology_term=KEGG_ENZYME:3.6.3.14
fig|1639.4014.peg.580	2.08820419460838		0.0668432	0.027521	rpiB	G	isomerase	Ribose-5-phosphate isomerase B (EC 5.3.1.6);Ontology_term=KEGG_ENZYME:5.3.1.6
fig|1639.4014.peg.1992	2.08661093436122		0.0807612	0.0358765	0	S	Alkaline phosphatase	DedA family protein
fig|1639.4014.peg.388	2.07854566922337		0.0851702	0.038683	0	G	Xylose isomerase-like TIM barrel	Sugar phosphate isomerases/epimerases family protein YcjR
fig|1639.4014.peg.931	2.06801271177802		0.0507443	0.0184479	0	G	system, galactitol-specific IIC component	PTS system%2C galactitol-specific IIC component
fig|1639.4014.peg.2682	2.06772623024839		0.0543889	0.0204386	0	V	ABC transporter ATP-binding	ABC transporter%2C ATP-binding protein
fig|1639.4014.peg.451	2.06428831218746		0.115231	0.0593728	0	K	Helix-turn-helix domain, rpiR family	Sialic acid utilization regulator%2C RpiR family
fig|1639.4014.peg.2709	2.06121565335527		0.125739	0.0677152	0	0	0	hypothetical protein
fig|1639.4014.peg.2389	2.05529562682773		0.117665	0.0616543	0	F	ATP-grasp domain	hypothetical protein
fig|1639.4014.peg.680	2.04987538639425		0.180916	0.108562	0	G	transporter subunit IIB	PTS system%2C lactose/cellobiose specific IIB subunit
fig|1639.4014.peg.2168	2.04727631073195		0.050394	0.0180538	0	S	Hexapeptide repeat of succinyl-transferase	Acetyltransferase (isoleucine patch superfamily)
fig|1639.4014.peg.554	2.04687186930102		0.0720284	0.0307127	0	S	Winged helix DNA-binding domain	hypothetical protein
fig|1639.4014.peg.1394	2.04219190306079		0.0922601	0.0436122	0	V	HNH endonuclease	Glycerate kinase (EC 2.7.1.31);Ontology_term=KEGG_ENZYME:2.7.1.31
fig|1639.4014.peg.602	2.04048751347853		0.0627218	0.0249923	0	P	Imelysin	Ferrous iron transport periplasmic protein EfeO%2C contains peptidase-M75 domain and (frequently) cupredoxin-like domain
fig|1639.4014.peg.1791	2.03837291650335		0.123903	0.0659886	0	0	0	Protein gp8 [Bacteriophage A118]
fig|1639.4014.peg.499	2.03238651429656		0.067767	0.0280214	atpA1	F	Produces ATP from ADP in the presence of a proton gradient across the membrane. The alpha chain is a regulatory subunit	ATP synthase alpha chain (EC 3.6.3.14);Ontology_term=KEGG_ENZYME:3.6.3.14
fig|1639.4014.peg.1790	2.02963810532002		0.111579	0.0569871	0	0	0	Phage capsid protein
fig|1639.4014.peg.1198	2.01637772382085		0.228739	0.14475	cheR	NT	chemotaxis protein	Chemotaxis protein methyltransferase CheR (EC 2.1.1.80);Ontology_term=KEGG_ENZYME:2.1.1.80
fig|1639.4014.peg.2805	2.01278386941721		0.0783378	0.0344457	0	C	NADH oxidase	2%2C4-dienoyl-CoA reductase [NADPH] (EC 1.3.1.34);Ontology_term=KEGG_ENZYME:1.3.1.34
fig|1639.4014.peg.190	2.01250665397874		0.115861	0.0601343	0	M	Glycosyl hydrolase	Dolichol-phosphate mannosyltransferase MtrA
fig|1639.4014.peg.1543	2.01071517144386		0.124205	0.0665163	crcB1	U	Important for reducing fluoride concentration in the cell, thus reducing its toxicity	Fluoride ion transporter CrcB
fig|1639.4014.peg.1650	2.00751154213691		0.138977	0.0771433	0	P	ABC transporter (permease)	N-acetyl-D-glucosamine ABC transporter%2C permease protein 2
fig|1639.4014.peg.2480	2.00348261184833		0.108471	0.0543971	0	S	Pentapeptide repeats (8 copies)	Phage pentapeptide repeat family protein (ACLAME 560)
fig|1639.4014.peg.2085	1.98803141137754		0.0767678	0.0335208	0	L	LXG domain of WXG superfamily	hypothetical protein
fig|1639.4014.peg.1245	1.97761515388696		0.0783378	0.0344655	0	0	0	hypothetical protein
fig|1639.4014.peg.853	1.97738982010915		0.105417	0.052168	0	S	WxL domain surface cell wall-binding	Extracellular protein
fig|1639.4014.peg.387	1.97670632802425		0.0820862	0.0367121	0	S	Oxidoreductase	Putative oxidoreductase YcjS (EC 1.-.-.-)%2C NADH-binding;Ontology_term=KEGG_ENZYME:1.-.-.-
fig|1639.4014.peg.481	1.97357570380385		0.124205	0.0665194	0	0	0	hypothetical protein
fig|1639.4014.peg.1624	1.97193179569409		0.242795	0.156757	0	G	PTS sugar transporter	PTS system%2C mannose-specific IIB component (EC 2.7.1.191);Ontology_term=KEGG_ENZYME:2.7.1.191
fig|1639.4014.peg.231	1.96792224555131		0.0583504	0.0226954	cbiG	H	cobalamin biosynthesis protein	Cobalt-precorrin 5A hydrolase (EC 3.7.1.12);Ontology_term=KEGG_ENZYME:3.7.1.12
fig|1639.4014.peg.2442	1.96586530644697		0.138438	0.0767523	0	P	subunit C of antiporter complex involved in resistance to high concentrations of Na , K , Li and or alkali	Na(+) H(+) antiporter subunit C
fig|1639.4014.peg.294	1.95855821488173		0.0872329	0.0403124	0	K	helix_turn_helix, mercury resistance	Transcriptional regulator%2C MerR family
fig|1639.4014.peg.1692	1.95796503907632		0.160005	0.0928379	0	K	Acetyltransferase (GNAT) domain	Acetyltransferase%2C GNAT family
fig|1639.4014.peg.1358	1.95345672017853		0.0877065	0.0408214	0	G	Transketolase	Transketolase%2C N-terminal section (EC 2.2.1.1);Ontology_term=KEGG_ENZYME:2.2.1.1
fig|1639.4014.peg.2747	1.94614622588855		0.105417	0.0521102	0	G	antiterminator	Transcriptional regulator
fig|1639.4014.peg.1477	1.94490099782148		0.0787347	0.0346662	0	0	0	hypothetical protein
fig|1639.4014.peg.1524	1.93983525005528		0.0536256	0.0200159	0	0	0	hypothetical protein
fig|1639.4014.peg.2740	1.93857149851249		0.0692565	0.0291184	feoA	P	Iron transporter FeoA	Ferrous iron transport protein A
fig|1639.4014.peg.1157	1.93674280514054		0.131606	0.0717457	0	H	Transaldolase	Transaldolase (EC 2.2.1.2);Ontology_term=KEGG_ENZYME:2.2.1.2
fig|1639.4014.peg.718	1.92850027672402		0.0989867	0.047676	0	D	Belongs to the SEDS family	Similar to rod shape-determining protein RodA
fig|1639.4014.peg.1601	1.92409374659275		0.289364	0.199386	nadC	H	Belongs to the NadC ModD family	Quinolinate phosphoribosyltransferase [decarboxylating] (EC 2.4.2.19);Ontology_term=KEGG_ENZYME:2.4.2.19
fig|1639.4014.peg.232	1.92265177989796		0.158553	0.0916528	cbiF	H	Tetrapyrrole (Corrin/Porphyrin) Methylases	Cobalt-precorrin-4 C(11)-methyltransferase (EC 2.1.1.271);Ontology_term=KEGG_ENZYME:2.1.1.271
fig|1639.4014.peg.318	1.92176803695613		0.0726819	0.0310154	0	G	cellobiose transporter subunit IIA	PTS system%2C cellobiose-specific IIA component (EC 2.7.1.205);Ontology_term=KEGG_ENZYME:2.7.1.205
fig|1639.4014.peg.1809	1.92120048661207		0.0507443	0.0184189	0	S	Metal dependent phosphohydrolases with conserved 'HD' motif.	HD domain protein
fig|1639.4014.peg.2227	1.91820548189941		0.0900214	0.042137	0	S	Protein of unknown function (DUF2785)	hypothetical protein
fig|1639.4014.peg.2736	1.91372303835576		0.111258	0.0567517	0	K	DeoR C terminal sensor domain	Transcriptional repressor GlcR%2C DeoR family
fig|1639.4014.peg.2110	1.90682847927959		0.0860136	0.039436	0	M	Leucine-rich repeat (LRR) protein	Internalin-like protein (LPXTG motif) Lmo0171 homolog
fig|1639.4014.peg.298	1.90161461703362		0.142109	0.0795394				FIG00774185: hypothetical protein
fig|1639.4014.peg.1545	1.88826247101493		0.0685356	0.0286339	0	0	0	hypothetical protein
fig|1639.4014.peg.201	1.88323969130082		0.0808179	0.0359577				hypothetical protein
fig|1639.4014.peg.435	1.88287026550781		0.134609	0.0739616	0	S	carbohydrate derivative metabolic process	hypothetical protein
fig|1639.4014.peg.1186	1.87928134991589		0.0692565	0.0291134	0	0	0	hypothetical protein
fig|1639.4014.peg.962	1.87854078235609		0.0548137	0.0206888	0	S	Psort location Cytoplasmic, score	hypothetical protein
fig|1639.4014.peg.2396	1.87814347682369		0.0904473	0.0425159	0	U	The phosphoenolpyruvate-dependent sugar phosphotransferase system (PTS), a major carbohydrate active - transport system, catalyzes the phosphorylation of incoming sugar substrates concomitant with their translocation across the cell membrane	PTS system%2C cellobiose-specific IIC component
fig|1639.4014.peg.2253	1.87539469770105		0.0635957	0.0255393	0	S	YceG-like family	hypothetical protein
fig|1639.4014.peg.1185	1.86727682257292		0.141458	0.0789729	0	S	Uncharacterized protein conserved in bacteria (DUF2188)	hypothetical protein
fig|1639.4014.peg.1725	1.86175806255787		0.101837	0.0495876	0	G	Major Facilitator Superfamily	Multidrug resistance protein
fig|1639.4014.peg.312	1.85928824454169		0.0738685	0.0316928				hypothetical protein
fig|1639.4014.peg.2835	1.85919639996157		0.125504	0.0675058	0	S	UPF0344 protein	Uncharacterized protein UPF0344
fig|1639.4014.peg.518	1.85765457888339		0.0849536	0.0385565	0	K	AraC family transcriptional regulator	Transcriptional regulator%2C AraC family
fig|1639.4014.peg.878	1.85590250279501		0.103829	0.0510784	hisE	F	Catalyzes the formation of 1-(5-phosphoribosyl)-AMP from 1-(5-phosphoribolsyl)-ATP in histidine biosynthesis	Phosphoribosyl-ATP pyrophosphatase (EC 3.6.1.31);Ontology_term=KEGG_ENZYME:3.6.1.31
fig|1639.4014.peg.985	1.85424825793495		0.06789	0.0281846	0	K	Transcriptional regulator	Transcriptional regulator%2C AcrR family
fig|1639.4014.peg.2765	1.84189759189912		0.0704884	0.0298929	0	S	Phage portal protein, SPP1 Gp6-like	hypothetical protein
fig|1639.4014.peg.2575	1.83894327040886		0.0925331	0.0438943	0	Q	Putative S-adenosyl-L-methionine-dependent methyltransferase	SAM-dependent methyltransferase
fig|1639.4014.peg.1807	1.83579688166795		0.163455	0.0954561	0	S	Bacteriophage holin	holin
fig|1639.4014.peg.960	1.82642170833268		0.0731229	0.0313246	0	S	Sulfite exporter TauE/SafE	hypothetical protein
fig|1639.4014.peg.2913	1.81950447148237		0.102034	0.0498186	0	KT	Phage shock protein A (IM30) suppresses sigma54-dependent transcription	hypothetical protein
fig|1639.4014.peg.333	1.81558226264871		0.110508	0.0559226	0	G	PTS dihydroxyacetone transporter	PTS system%2C beta-glucoside-specific%2C IIA component
fig|1639.4014.peg.1441	1.81382369002912		0.0531764	0.0197704	rpoB	K	DNA-dependent RNA polymerase catalyzes the transcription of DNA into RNA using the four ribonucleoside triphosphates as substrates	DNA-directed RNA polymerase beta subunit (EC 2.7.7.6);Ontology_term=KEGG_ENZYME:2.7.7.6
fig|1639.4014.peg.1819	1.80850403806916		0.0938506	0.0446746	0	S	internalin	Internalin C
fig|1639.4014.peg.582	1.80847722841123		0.105417	0.0522029	0	S	Dihydroxyacetone kinase	Phosphoenolpyruvate-dihydroxyacetone phosphotransferase (EC 2.7.1.121)%2C ADP-binding subunit DhaL;Ontology_term=KEGG_ENZYME:2.7.1.121
fig|1639.4014.peg.2330	1.80790280371696		0.122913	0.06536	0	G	Glucosamine-6-phosphate isomerases/6-phosphogluconolactonase	Uncharacterized protein YieK
fig|1639.4014.peg.890	1.80213654842237		0.122438	0.064925	0	S	to internalin	Internalin-like protein Lmo0549 homolog
fig|1639.4014.peg.1488	1.79953811891787		0.0590725	0.0230584	gltB	E	glutamate synthase	Glutamate synthase [NADPH] large chain (EC 1.4.1.13);Ontology_term=KEGG_ENZYME:1.4.1.13
fig|1639.4014.peg.257	1.79519217956239		0.124071	0.0662624	0	T	response regulator	Ethanolamine two-component response regulator
fig|1639.4014.peg.1800	1.79071620585685		0.1079	0.0538966	0	S	Phage tail protein	Putative tail or base plate protein gp17 [Bacteriophage A118]
fig|1639.4014.peg.2262	1.79028884498783		0.195196	0.119003	0	U	Competence protein ComGF	Late competence protein ComGF%2C access of DNA to ComEA%2C FIG012620
fig|1639.4014.peg.283	1.78296754781004		0.110177	0.0556694	0	0	0	Predicted alpha-ribazole-5-phosphate synthase CblS for cobalamin biosynthesis
fig|1639.4014.peg.80	1.77959652404036		0.0726944	0.0310689	0	S	Helix-turn-helix domain	hypothetical protein YpbB
fig|1639.4014.peg.1795	1.77558431742634		0.0684298	0.0285445	0	S	Major tail shaft protein Bacteriophage A118	Phage major tail shaft protein
fig|1639.4014.peg.1778	1.77400314535541		0.0660687	0.0269258	0	0	0	Hypothetical protein%2C Lmo2307 homolog [Bacteriophage A118]
fig|1639.4014.peg.2760	1.77305539886985		0.0701845	0.0297176	0	K	Helix-turn-helix XRE-family like proteins	DNA-binding protein
fig|1639.4014.peg.1479	1.76902235726887		0.21624	0.135195	0	K	GntR family	Transcriptional regulator%2C GntR family
fig|1639.4014.peg.1209	1.76898192670023		0.0640025	0.0258932	0	0	0	hypothetical protein
fig|1639.4014.peg.2774	1.76756569794273		0.119701	0.0631964				hypothetical protein
fig|1639.4014.peg.282	1.76582190512318		0.0865152	0.039809	cobU	H	cobinamide kinase	Adenosylcobinamide kinase (EC 2.7.1.156) / Adenosylcobinamide-phosphate guanylyltransferase (EC 2.7.7.62);Ontology_term=KEGG_ENZYME:2.7.1.156,KEGG_ENZYME:2.7.7.62
fig|1639.4014.peg.1969	1.76052534813462		0.110508	0.0559566	0	K	Transcriptional regulator	Transcriptional regulator%2C MerR family
fig|1639.4014.peg.2439	1.75792621415631		0.115737	0.059959	0	P	Subunit F of antiporter complex involved in resistance to high concentrations of Na , K , Li and or alkali	Na(+) H(+) antiporter subunit F
fig|1639.4014.peg.1752	1.75202699112819		0.109775	0.0552721	0	0	0	Protein gp34 [Bacteriophage A118]
fig|1639.4014.peg.1130	1.75145950619377		0.0821709	0.0367771	0	M	Collagen binding domain	Putative peptidoglycan bound protein (LPXTG motif) Lmo2576 homolog
fig|1639.4014.peg.286	1.74921551262381		0.11893	0.0627109	pduT	CQ	propanediol utilization protein	Propanediol utilization polyhedral body protein PduT
fig|1639.4014.peg.623	1.74587734827081		0.181646	0.1093	0	0	0	Integral membrane protein
fig|1639.4014.peg.2166	1.74534574412205		0.0537795	0.0201206	addB	L	The heterodimer acts as both an ATP-dependent DNA helicase and an ATP-dependent, dual-direction single-stranded exonuclease. Recognizes the chi site generating a DNA molecule suitable for the initiation of homologous recombination. The AddB nuclease domain is not required for chi fragment generation	ATP-dependent helicase/nuclease AddAB%2C subunit B
fig|1639.4014.peg.898	1.74445005891643		0.131477	0.071588	0	P	ABC transporter	ABC transporter%2C substrate-binding protein (cluster 8%2C B12/iron complex)
fig|1639.4014.peg.2742	1.73965503768937		0.116133	0.0603907				FIG00774476: hypothetical protein
fig|1639.4014.peg.544	1.73798886254358		0.0711836	0.030294	0	S	LXG domain of WXG superfamily	hypothetical protein
fig|1639.4014.peg.750	1.73787231598033		0.106742	0.0530356	0	P	Sulfate permease family	Sulfate permease
fig|1639.4014.peg.539	1.73124322826407		0.109775	0.0553676	0	KT	HD domain	GTP pyrophosphokinase (EC 2.7.6.5);Ontology_term=KEGG_ENZYME:2.7.6.5
fig|1639.4014.peg.1533	1.72623299548447		0.117047	0.0611758				hypothetical protein
fig|1639.4014.peg.1453	1.72575369541185		0.138431	0.0766869	nusG	K	Participates in transcription elongation, termination and antitermination	Transcription antitermination protein NusG
fig|1639.4014.peg.581	1.71172512452005		0.0581916	0.0225488	0	F	Triose-phosphate isomerase	Triosephosphate isomerase (EC 5.3.1.1);Ontology_term=KEGG_ENZYME:5.3.1.1
fig|1639.4014.peg.768	1.70818464398798		0.16307	0.0948979	0	G	sugar phosphate	Sugar phosphate isomerases/epimerases
fig|1639.4014.peg.511	1.70612961152573		0.139908	0.0778583	0	S	Antibiotic biosynthesis monooxygenase	hypothetical protein
fig|1639.4014.peg.2256	1.69988932742935		0.160005	0.0928262	0	H	5-formyltetrahydrofolate cyclo-ligase	5-formyltetrahydrofolate cyclo-ligase (EC 6.3.3.2);Ontology_term=KEGG_ENZYME:6.3.3.2
fig|1639.4014.peg.285	1.69930726055059		0.0985303	0.047391	pduU	E	BMC domain	Propanediol utilization polyhedral body protein PduU
fig|1639.4014.peg.2146	1.69761085930247		0.119991	0.0633895	0	S	Protein of unknown function (DUF3139)	putative secreted protein
fig|1639.4014.peg.2583	1.69580952324654		0.0807612	0.0359058	sbcD	L	SbcCD cleaves DNA hairpin structures. These structures can inhibit DNA replication and are intermediates in certain DNA recombination reactions. The complex acts as a 3'- 5' double strand exonuclease that can open hairpins. It also has a 5' single-strand endonuclease activity	Exonuclease SbcD
fig|1639.4014.peg.2773	1.69503376828383		0.107911	0.054009				GTP pyrophosphokinase (EC 2.7.6.5)%2C (p)ppGpp synthetase II / Guanosine-3'%2C5'-bis(diphosphate) 3'-pyrophosphohydrolase (EC 3.1.7.2);Ontology_term=KEGG_ENZYME:2.7.6.5,KEGG_ENZYME:3.1.7.2
fig|1639.4014.peg.1984	1.68656222909487		0.057163	0.0220672	0	E	Oligoendopeptidase	Oligoendopeptidase F-like protein
fig|1639.4014.peg.1050	1.68344024590305		0.105499	0.0522783	0	M	Leucine-rich repeats, outliers	Internalin-like protein (LPXTG motif) Lmo2396 homolog
fig|1639.4014.peg.368	1.68144939145405		0.06789	0.028183	0	IQ	Catalyzes the first of the two reduction steps in the elongation cycle of fatty acid synthesis	Oxidoreductase%2C short-chain dehydrogenase/reductase family
fig|1639.4014.peg.2876	1.68026698175027		0.169288	0.0999458	0	V	Na -driven multidrug efflux pump	Multi antimicrobial extrusion protein (Na(+)/drug antiporter)%2C MATE family of MDR efflux pumps
fig|1639.4014.peg.1109	1.67917543719283		0.107295	0.053431	plcA	U	Phospholipase C, catalytic domain (part); domain X	Phosphatidylinositol-specific phospholipase C (EC 4.6.1.13);Ontology_term=KEGG_ENZYME:4.6.1.13
fig|1639.4014.peg.1771	1.67140994465224		0.063287	0.0252897	0	S	Pentapeptide repeats (8 copies)	hypothetical protein
fig|1639.4014.peg.1967	1.65082135562278		0.0893485	0.0417334	hemN	H	Involved in the biosynthesis of porphyrin-containing compound	Hypothetical radical SAM family enzyme in heat shock gene cluster%2C similarity with CPO of BS HemN-type
fig|1639.4014.peg.822	1.65061449048633		0.107911	0.0540001	0	S	Protein of unknown function (DUF1648)	hypothetical protein
fig|1639.4014.peg.1903	1.64944950452935		0.12578	0.0677791	0	M	MucBP domain	Putative peptidoglycan bound protein (LPXTG motif) Lmo1413 homolog
fig|1639.4014.peg.1590	1.64791387729475		0.16307	0.095031	divIB	D	Cell division protein that may be involved in stabilizing or promoting the assembly of the division complex	Cell division protein FtsQ
fig|1639.4014.peg.371	1.64571386673475		0.188592	0.114229	0	G	Quinolone resistance protein	Uncharacterized MFS-type transporter
fig|1639.4014.peg.622	1.64466772366843		0.0647226	0.0262273	0	L	CRISPR (clustered regularly interspaced short palindromic repeat) is an adaptive immune system that provides protection against mobile genetic elements (viruses, transposable elements and conjugative plasmids). CRISPR clusters contain spacers, sequences complementary to antecedent mobile elements, and target invading nucleic acids. CRISPR clusters are transcribed and processed into CRISPR RNA (cr…	CRISPR-associated endonuclease Cas9
fig|1639.4014.peg.326	1.63857816477412		0.124205	0.0664135	0	G	phosphotransferase system, EIIB	PTS system%2C beta-glucoside-specific IIB component / PTS system%2C beta-glucoside-specific IIC component / PTS system%2C beta-glucoside-specific IIA component
fig|1639.4014.peg.1776	1.62889104862462		0.140929	0.0785995				hypothetical protein
fig|1639.4014.peg.2360	1.62665919878006		0.102767	0.0502786	0	P	ABC transporter, ATP-binding protein	Heterodimeric efflux ABC transporter%2C multidrug resistance > LmrC subunit of LmrCD
fig|1639.4014.peg.699	1.61837876790368		0.16524	0.0969136	0	S	Putative ABC-transporter type IV	Uncharacterized DUF1113 membrane protein family
fig|1639.4014.peg.1881	1.61835129904834		0.110572	0.0560725	galU	M	UTP--glucose-1-phosphate uridylyltransferase	UTP--glucose-1-phosphate uridylyltransferase (EC 2.7.7.9);Ontology_term=KEGG_ENZYME:2.7.7.9
fig|1639.4014.peg.2443	1.61596046524572		0.165611	0.0972955	0	P	subunit B of antiporter complex involved in resistance to high concentrations of Na , K , Li and or alkali	Na(+) H(+) antiporter subunit B
fig|1639.4014.peg.721	1.61551391850179		0.206544	0.127425				hypothetical protein
fig|1639.4014.peg.2689	1.61273672551518		0.220945	0.138649				FIG00775304: hypothetical protein
fig|1639.4014.peg.463	1.61247592831864		0.066377	0.0271025	rplI	J	binds to the 23S rRNA	LSU ribosomal protein L9p
fig|1639.4014.peg.1786	1.61156620490729		0.120682	0.0638341	0	S	Terminase RNAseH like domain	Terminase large subunit [Bacteriophage A118]
fig|1639.4014.peg.2135	1.61048019367776		0.27643	0.187274	0	S	ABC-2 family transporter protein	Transmembrane protein YxlG
fig|1639.4014.peg.2491	1.61034778043039		0.0711836	0.0303054	0	L	DNA-dependent DNA replication	DNA replication protein
fig|1639.4014.peg.1068	1.60952707584506		0.139393	0.0774663	0	S	UPF0756 membrane protein	UPF0756 membrane protein YtwI
fig|1639.4014.peg.1581	1.60699103039633		0.196896	0.120386	0	EGP	Major facilitator Superfamily	hypothetical protein
fig|1639.4014.peg.517	1.60172519333594		0.116379	0.0607497	0	P	ABC transporter, ATP-binding protein	Heterodimeric efflux ABC transporter%2C permease/ATP-binding subunit 1
fig|1639.4014.peg.6	1.60072756093963		0.278891	0.189494	0	S	alkaline phosphatase	hypothetical protein
fig|1639.4014.peg.44	1.59827245151921		0.103869	0.0511612	0	S	Nucleotide pyrophosphohydrolase	MazG nucleotide pyrophosphohydrolase
fig|1639.4014.peg.2082	1.58813030987184		0.247964	0.161345	0	S	Immunity protein 74	hypothetical protein
fig|1639.4014.peg.1032	1.58698256180675		0.0807612	0.0359056	0	M	Belongs to the nlpA lipoprotein family	Methionine ABC transporter substrate-binding protein
fig|1639.4014.peg.1531	1.58542250911884		0.112005	0.0572809	0	S	Protein of unknwon function (DUF3310)	hypothetical protein
fig|1639.4014.peg.1401	1.58383628729566		0.32013	0.227152	0	G	The phosphoenolpyruvate-dependent sugar phosphotransferase system (PTS), a major carbohydrate active - transport system, catalyzes the phosphorylation of incoming sugar substrates concomitant with their translocation across the cell membrane	PTS system%2C cellobiose-specific IIC component
fig|1639.4014.peg.1017	1.57667842584703		0.132504	0.072542	0	0	0	hypothetical protein
fig|1639.4014.peg.2457	1.57462311688077		0.0782425	0.034368	pgi	F	Belongs to the GPI family	Glucose-6-phosphate isomerase (EC 5.3.1.9);Ontology_term=KEGG_ENZYME:5.3.1.9
fig|1639.4014.peg.2704	1.57136169724164		0.13382	0.0734393	0	J	Methyltransferase domain	TPA: TPA_exp: hypothetical protein NT01LM0494
fig|1639.4014.peg.2890	1.56822673614593		0.136329	0.0751323	0	S	GNAT family acetyltransferase	GNAT family acetyltransferase YjcF
fig|1639.4014.peg.292	1.56577723275883		0.196504	0.12006	0	M	Leucine Rich repeats (2 copies)	Internalin-like protein (LPXTG motif) Lmo1136 homolog
fig|1639.4014.peg.516	1.56517713062051		0.110922	0.05647	0	P	ABC transporter, ATP-binding protein	Heterodimeric efflux ABC transporter%2C permease/ATP-binding subunit 2
fig|1639.4014.peg.1069	1.56024065184041		0.117277	0.0613346	fxsA	S	Exclusion suppressor FxsA	UPF0716 protein FxsA
fig|1639.4014.peg.17	1.55492700347148		0.296549	0.205612	rpsN	J	Binds 16S rRNA, required for the assembly of 30S particles and may also be responsible for determining the conformation of the 16S rRNA at the A site	SSU ribosomal protein S14p (S29e) @ SSU ribosomal protein S14p (S29e)%2C zinc-independent
fig|1639.4014.peg.2751	1.55359990022094		0.112575	0.057647	0	F	Belongs to the carbohydrate kinase PfkB family. LacC subfamily	Tagatose-6-phosphate kinase (EC 2.7.1.144) / 1-phosphofructokinase (EC 2.7.1.56);Ontology_term=KEGG_ENZYME:2.7.1.144,KEGG_ENZYME:2.7.1.56
fig|1639.4014.peg.1954	1.55273655173131		0.148915	0.0847284	dgkA	M	Diacylglycerol kinase	Diacylglycerol kinase (EC 2.7.1.107);Ontology_term=KEGG_ENZYME:2.7.1.107
fig|1639.4014.peg.712	1.54266852420943		0.215084	0.13433	kdpA	P	Part of the high-affinity ATP-driven potassium transport (or Kdp) system, which catalyzes the hydrolysis of ATP coupled with the electrogenic transport of potassium into the cytoplasm. This subunit binds and transports the potassium across the cytoplasmic membrane	Potassium-transporting ATPase A chain (EC 3.6.3.12) (TC 3.A.3.7.1);Ontology_term=KEGG_ENZYME:3.6.3.12
fig|1639.4014.peg.892	1.54146638001078		0.0832128	0.0374086	0	K	Transcriptional regulator	Sorbitol operon transcription regulator
fig|1639.4014.peg.1194	1.53128952973109		0.446513	0.34888	flhB	N	Flagellar biosynthesis protein FlhB	Flagellar biosynthesis protein FlhB
fig|1639.4014.peg.127	1.53020468182181		0.100258	0.0487197	0	S	protein conserved in bacteria	Protein CsbA
fig|1639.4014.peg.2882	1.52674480010161		0.107295	0.0534522	0	K	LytTr DNA-binding domain	hypothetical protein
fig|1639.4014.peg.573	1.52494161282262		0.118522	0.0623777	0	0	0	hypothetical protein
fig|1639.4014.peg.1465	1.51819465891772		0.0804294	0.0356252	radA	O	DNA-dependent ATPase involved in processing of recombination intermediates, plays a role in repairing DNA breaks. Stimulates the branch migration of RecA-mediated strand transfer reactions, allowing the 3' invading strand to extend heteroduplex DNA faster. Binds ssDNA in the presence of ADP but not other nucleotides, has ATPase activity that is stimulated by ssDNA and various branched DNA structu…	DNA repair protein RadA
fig|1639.4014.peg.1126	1.51648756785202		0.13932	0.0773796				internalin H
fig|1639.4014.peg.2065	1.50362963865292		0.138431	0.0767027	0	0	0	hypothetical protein
fig|1639.4014.peg.359	1.50135075274548		0.160356	0.0930946	0	S	Protein of unknown function (DUF1310)	putative secreted protein
fig|1639.4014.peg.524	1.49515524473397		0.152759	0.0873199	lmaD	0	0	Listeria protein LmaD%2C associated with virulence
fig|1639.4014.peg.1773	1.48937676222254		0.183778	0.110826				Phage protein
fig|1639.4014.peg.489	1.48477117816645		0.118738	0.0625307	0	0	0	FIG00774504: hypothetical protein
fig|1639.4014.peg.677	1.48412594656629		0.346298	0.252936	0	S	Creatinine amidohydrolase	Creatinine amidohydrolase (EC 3.5.2.10);Ontology_term=KEGG_ENZYME:3.5.2.10
fig|1639.4014.peg.916	1.48219824041051		0.153978	0.0881582	0	0	0	Uncharacterized MFS-type transporter
fig|1639.4014.peg.379	1.47777359384024		0.26144	0.174784	0	EGP	Major facilitator Superfamily	Uncharacterized MFS-type transporter
fig|1639.4014.peg.1424	1.47336462918508		0.138154	0.0763691	0	S	Metallo-beta-lactamase superfamily	ComEC like protein FIG012334
fig|1639.4014.peg.2340	1.46179317421074		0.141458	0.0789881	0	0	0	Transcription regulator%2C RpiR family
fig|1639.4014.peg.3004	1.46117839030763		0.0994597	0.0481601	aroA	E	Catalyzes the formation of 3-deoxy-D-aribino-hept-2-ulosonate 7-phosphate from phosphoenolpyruvate and D-erythrose 4-phosphate and the formation of prephenate from chorismate	Chorismate mutase I (EC 5.4.99.5) / 2-keto-3-deoxy-D-arabino-heptulosonate-7-phosphate synthase I beta (EC 2.5.1.54);Ontology_term=KEGG_ENZYME:5.4.99.5,KEGG_ENZYME:2.5.1.54
fig|1639.4014.peg.1754	1.45641151912589		0.111579	0.0569892	0	K	Helix-turn-helix XRE-family like proteins	Repressor (CI-like) [Bacteriophage A118]
fig|1639.4014.peg.2629	1.45443742061973		0.163692	0.0957896	rnhB	L	Endonuclease that specifically degrades the RNA of RNA- DNA hybrids	Ribonuclease HII (EC 3.1.26.4);Ontology_term=KEGG_ENZYME:3.1.26.4
fig|1639.4014.peg.2478	1.45329420297592		0.124762	0.0669825				hypothetical protein
fig|1639.4014.peg.562	1.45132441595506		0.118125	0.062091	0	T	EAL domain	hypothetical protein
fig|1639.4014.peg.1419	1.44835741980003		0.180341	0.108106	nrdG	C	Activation of anaerobic ribonucleoside-triphosphate reductase under anaerobic conditions by generation of an organic free radical, using S-adenosylmethionine and reduced flavodoxin as cosubstrates to produce 5'-deoxy-adenosine	Ribonucleotide reductase of class III (anaerobic)%2C activating protein (EC 1.97.1.4);Ontology_term=KEGG_ENZYME:1.97.1.4
fig|1639.4014.peg.817	1.44796911760745		0.419566	0.320682	0	G	The phosphoenolpyruvate-dependent sugar phosphotransferase system (PTS), a major carbohydrate active - transport system, catalyzes the phosphorylation of incoming sugar substrates concomitant with their translocation across the cell membrane	PTS system%2C cellobiose-specific IIC component
fig|1639.4014.peg.412	1.44753054147368		0.193538	0.117864	0	V	Multidrug transporter MatE	hypothetical protein
fig|1639.4014.peg.336	1.44321631653877		0.319934	0.226907	0	G	The phosphoenolpyruvate-dependent sugar phosphotransferase system (PTS), a major carbohydrate active - transport system, catalyzes the phosphorylation of incoming sugar substrates concomitant with their translocation across the cell membrane	PTS system%2C beta-glucoside-specific%2C IIC component
fig|1639.4014.peg.490	1.44210768498335		0.104271	0.051394	0	0	0	hypothetical protein
fig|1639.4014.peg.2758	1.44021135815923		0.150817	0.0860099	tetR	K	Bacterial regulatory proteins, tetR family	Transcriptional regulator%2C AcrR family
fig|1639.4014.peg.2475	1.43956801756942		0.212157	0.132221				hypothetical protein
fig|1639.4014.peg.2764	1.43405531927809		0.198042	0.121328	0	S	TIGRFAM Phage	hypothetical protein
fig|1639.4014.rna.30	1.43391462903842		0.203109	0.124866				tRNA-Asn-GTT
fig|1639.4014.peg.1104	1.43126789482726		0.110529	0.0560138	0	S	Family of unknown function (DUF5502)	Distant similarity with viral glycoprotein gp160 of HIV type 1
fig|1639.4014.peg.2468	1.42671073329304		0.127365	0.0688436	0	0	0	hypothetical protein
fig|1639.4014.peg.2344	1.41924421066056		0.263728	0.176575	0	G	Alpha amylase, catalytic domain	Uncharacterized glycosyltransferase YcjM
fig|1639.4014.peg.816	1.41726837493628		0.392087	0.2952	0	G	to Phosphotransferase system	PTS system%2C cellobiose-specific IIA component (EC 2.7.1.205);Ontology_term=KEGG_ENZYME:2.7.1.205
fig|1639.4014.peg.1677	1.41215871897958		0.268067	0.180278	0	GT	Phosphoenolpyruvate synthase	Pyruvate-utilizing enzyme%2C similar to phosphoenolpyruvate synthase
fig|1639.4014.peg.1052	1.41140607408735		0.1027	0.0502121	valS	J	amino acids such as threonine, to avoid such errors, it has a posttransfer editing activity that hydrolyzes mischarged Thr-tRNA(Val) in a tRNA-dependent manner	Valyl-tRNA synthetase (EC 6.1.1.9);Ontology_term=KEGG_ENZYME:6.1.1.9
fig|1639.4014.peg.1520	1.41004489167512		0.271213	0.182695	mntB	P	Manganese ABC transporter ATP-binding protein	Manganese ABC transporter%2C ATP-binding protein SitB
fig|1639.4014.peg.2958	1.40809026410191		0.205036	0.126291	dinB	L	Poorly processive, error-prone DNA polymerase involved in untargeted mutagenesis. Copies undamaged DNA at stalled replication forks, which arise in vivo from mismatched or misaligned primer ends. These misaligned primers can be extended by PolIV. Exhibits no 3'-5' exonuclease (proofreading) activity. May be involved in translesional synthesis, in conjunction with the beta clamp from PolIII	DNA polymerase IV (EC 2.7.7.7);Ontology_term=KEGG_ENZYME:2.7.7.7
fig|1639.4014.peg.2335	1.40517177906971		0.253418	0.166402	0	K	helix_turn_helix multiple antibiotic resistance protein	Transcriptional regulator%2C MarR family
fig|1639.4014.peg.2599	1.40365574750512		0.230301	0.146043	trpF	E	Belongs to the TrpF family	Phosphoribosylanthranilate isomerase (EC 5.3.1.24);Ontology_term=KEGG_ENZYME:5.3.1.24
fig|1639.4014.peg.2643	1.40017028389842		0.144998	0.0816845	proA	E	Catalyzes the NADPH-dependent reduction of L-glutamate 5-phosphate into L-glutamate 5-semialdehyde and phosphate. The product spontaneously undergoes cyclization to form 1-pyrroline-5- carboxylate	Gamma-glutamyl phosphate reductase (EC 1.2.1.41);Ontology_term=KEGG_ENZYME:1.2.1.41
fig|1639.4014.peg.1535	1.39354402924958		0.112005	0.0572807	0	S	Short C-terminal domain	hypothetical protein
fig|1639.4014.peg.1265	1.38818014702148		0.157612	0.0908239	0	C	4 iron, 4 sulfur cluster binding	hypothetical protein
fig|1639.4014.peg.929	1.38731048901076		0.228492	0.144442	0	0	0	hypothetical protein
fig|1639.4014.peg.37	1.38419645203206		0.131477	0.0715733	panC	H	Catalyzes the condensation of pantoate with beta-alanine in an ATP-dependent reaction via a pantoyl-adenylate intermediate	Pantoate--beta-alanine ligase (EC 6.3.2.1);Ontology_term=KEGG_ENZYME:6.3.2.1
fig|1639.4014.peg.1138	1.38329953549049		0.213973	0.133565	0	S	Protein of unknown function (DUF1093)	hypothetical protein
fig|1639.4014.peg.2781	1.38279826380537		0.158932	0.0920609	0	S	Domain of unknown function (DUF2479)	Putative long tail fibre [Bacteriophage A118]
fig|1639.4014.peg.988	1.38228476947139		0.148372	0.084174	sigL	K	RNA polymerase sigma54 factor	RNA polymerase sigma-54 factor RpoN
fig|1639.4014.peg.2824	1.37930482035631		0.163241	0.0952552	0	S	haloacid dehalogenase-like hydrolase	Hydrolase%2C haloacid dehalogenase-like family
fig|1639.4014.peg.2651	1.37243647000791		0.242795	0.156776	0	S	Uncharacterised 5xTM membrane BCR, YitT family COG1284	UPF0750 membrane protein YxkD
fig|1639.4014.peg.1093	1.37047540281636		0.115558	0.0597479	0	D	Cell division protein DivIC	Cell division protein DivIC (FtsB)%2C stabilizes FtsL against RasP cleavage
fig|1639.4014.peg.2618	1.36924678933665		0.219997	0.137835	0	S	Siphovirus Gp157	hypothetical protein
fig|1639.4014.peg.2705	1.36920063392947		0.191378	0.116105	0	J	Methyltransferase domain	Putative methyltransferase
fig|1639.4014.rna.53	1.36553260719464		0.329669	0.236557				tRNA-Ser-TGA
fig|1639.4014.peg.872	1.36396294225882		0.139929	0.0779489	hisD	E	Catalyzes the sequential NAD-dependent oxidations of L- histidinol to L-histidinaldehyde and then to L-histidine	Histidinol dehydrogenase (EC 1.1.1.23);Ontology_term=KEGG_ENZYME:1.1.1.23
fig|1639.4014.peg.2476	1.36028709016026		0.283482	0.194208				hypothetical protein
fig|1639.4014.peg.2042	1.35976085593766		0.156171	0.0897867	0	G	sugar phosphate	Inosose dehydratase (EC 4.2.1.44);Ontology_term=KEGG_ENZYME:4.2.1.44
fig|1639.4014.peg.1014	1.35867546523745		0.288956	0.198818	0	S	SdpI/YhfL protein family	hypothetical protein
fig|1639.4014.peg.2087	1.35705758407695		0.255867	0.168772	0	0	0	hypothetical protein
fig|1639.4014.peg.2504	1.35660656269162		0.117044	0.0611355	leuS	J	Belongs to the class-I aminoacyl-tRNA synthetase family	Leucyl-tRNA synthetase (EC 6.1.1.4);Ontology_term=KEGG_ENZYME:6.1.1.4
fig|1639.4014.peg.1767	1.35445481612093		0.146305	0.082711	0	L	C-5 cytosine-specific DNA methylase	hypothetical protein
fig|1639.4014.peg.2161	1.34311466718476		0.174165	0.103322	0	0	0	Hypothetical protein%2C Lmo2276 homolog
fig|1639.4014.peg.2959	1.34288915745245		0.157293	0.0905357	0	0	0	hypothetical protein
fig|1639.4014.peg.1329	1.33959160266607		0.208182	0.128986	0	K	Transcriptional regulatory protein, C terminal	Two-component transcriptional response regulator%2C OmpR family
fig|1639.4014.peg.2393	1.33784755339259		0.255867	0.168699	0	G	Converts N-acetylmannosamine-6-phosphate (ManNAc-6-P) to N-acetylglucosamine-6-phosphate (GlcNAc-6-P)	N-acetylmannosamine-6-phosphate 2-epimerase (EC 5.1.3.9);Ontology_term=KEGG_ENZYME:5.1.3.9
fig|1639.4014.peg.486	1.33358751519123		0.186864	0.113058	0	M	LXG domain of WXG superfamily	hypothetical protein
fig|1639.4014.peg.1096	1.33270670041569		0.158222	0.0912274	mfd	L	Couples transcription and DNA repair by recognizing RNA polymerase (RNAP) stalled at DNA lesions. Mediates ATP-dependent release of RNAP and its truncated transcript from the DNA, and recruitment of nucleotide excision repair machinery to the damaged site	Transcription-repair coupling factor
fig|1639.4014.peg.576	1.32886007485946		0.304051	0.212222	0	S	Enterocin A Immunity	hypothetical protein
fig|1639.4014.peg.2965	1.32766923687445		0.115485	0.0596333	priA	L	Involved in the restart of stalled replication forks. Recognizes and binds the arrested nascent DNA chain at stalled replication forks. It can open the DNA duplex, via its helicase activity, and promote assembly of the primosome and loading of the major replicative helicase DnaB onto DNA	Helicase PriA essential for oriC/DnaA-independent DNA replication
fig|1639.4014.peg.802	1.32122806978258		0.181043	0.108698	0	L	The UvrABC repair system catalyzes the recognition and processing of DNA lesions. UvrC both incises the 5' and 3' sides of the lesion. The N-terminal half is responsible for the 3' incision and the C-terminal half is responsible for the 5' incision	Excinuclease ABC subunit C
fig|1639.4014.peg.2329	1.31985193349988		0.240075	0.154226	acsA	I	Acyl--CoA ligase	Acyl-coenzyme A synthetases/AMP-(fatty) acid ligases%2C YtcI homolog
fig|1639.4014.peg.2617	1.31832055596958		0.236191	0.150403	0	S	Sortase family	NPQTN specific sortase B
fig|1639.4014.peg.2145	1.31352494434118		0.299998	0.208103	0	S	Protein of unknown function (DUF3139)	putative secreted protein
fig|1639.4014.peg.2026	1.31004522206249		0.163455	0.0955001	0	S	membrane	Putative membrane protein YeiH
fig|1639.4014.peg.2812	1.30705586579866		0.20799	0.128737	0	L	Methyltransferase	Methylated-DNA--protein-cysteine methyltransferase (EC 2.1.1.63);Ontology_term=KEGG_ENZYME:2.1.1.63
fig|1639.4014.peg.934	1.29649637871431		0.240075	0.15421	0	G	Belongs to the ribulose-phosphate 3-epimerase family	Ribulose-phosphate 3-epimerase (EC 5.1.3.1);Ontology_term=KEGG_ENZYME:5.1.3.1
fig|1639.4014.peg.430	1.28569780345338		0.219207	0.137206	0	K	UTRA	Transcriptional regulator%2C GntR family
fig|1639.4014.peg.614	1.28530804266067		0.221477	0.139201	0	MNU	SH3-like domain	N-acetylmuramoyl-L-alanine amidase%2C family 4
fig|1639.4014.peg.2229	1.28495674300672		0.28264	0.192977	0	K	ParB-like nuclease domain	Co-activator of prophage gene expression IbrB
fig|1639.4014.peg.2130	1.27441798039388		0.158932	0.0921101	0	S	AAA domain	Plasmid replication DNA element cmp binding-factor 1
fig|1639.4014.peg.2449	1.27358375726298		0.352135	0.258248	0	0	0	hypothetical protein
fig|1639.4014.peg.2041	1.26179876483546		0.303194	0.211424	0	G	Trehalose utilisation	Trehalose utilization protein ThuA
fig|1639.4014.peg.2611	1.26154031571223		0.158529	0.0914572	0	S	Protein of unknown function (DUF3116)	hypothetical protein
fig|1639.4014.peg.2500	1.25983306021223		0.251181	0.164186	0	K	Helix-turn-helix XRE-family like proteins	hypothetical protein
fig|1639.4014.peg.1472	1.24660460313538		0.228569	0.144567	0	S	Outer surface protein	Outer surface protein of unknown function%2C cellobiose operon
fig|1639.4014.peg.3010	1.24640533002664		0.177127	0.105585	0	MV	ABC-type antimicrobial peptide transport system, permease component	ABC transporter-like sensor and permease protein
fig|1639.4014.peg.1122	1.24339288092689		0.239395	0.153084	0	K	response regulator	Two-component response regulator colocalized with HrtAB transporter
fig|1639.4014.peg.1210	1.24336625530025		0.247948	0.16117	0	N	Flagellar hook-length control protein FliK	hypothetical protein
fig|1639.4014.peg.130	1.23926351036836		0.389715	0.292641	0	K	transcriptional	Transcriptional repressor CzrA%2C ArsR family
fig|1639.4014.peg.1404	1.23768919183877		0.22463	0.141629	0	C	Nitroreductase family	Nitroreductase family protein
fig|1639.4014.peg.2136	1.23750573024502		0.256542	0.169472	0	V	ABC transporter, ATP-binding protein	Efflux ABC transporter%2C ATP-binding protein
fig|1639.4014.peg.2585	1.22978420884348		0.133344	0.0730457	0	KL	Helicase SNF2	helicase%2C Snf2 family
fig|1639.4014.peg.863	1.22898315086314		0.320769	0.228004	0	M	cell wall associated protein	Cell wall surface anchor family protein
fig|1639.4014.peg.350	1.20961720176466		0.346981	0.253665	0	G	Phosphoenolpyruvate-dependent sugar phosphotransferase system, EIIA 2	PTS system%2C mannitol-specific IIA component (EC 2.7.1.197);Ontology_term=KEGG_ENZYME:2.7.1.197
fig|1639.4014.peg.2391	1.20902774186964		0.301346	0.209337	0	M	ATP-grasp domain	Nikkomycin biosynthesis protein%2C carboxylase
fig|1639.4014.peg.1174	1.20681172240264		0.248861	0.162505	0	L	transposase activity	transposase OrfA%2C IS3 family
fig|1639.4014.peg.2408	1.20364235059338		0.2449	0.158588	pheA	E	Catalyzes the formation of phenylpyruvate from prephenate in phenylalanine biosynthesis	Prephenate dehydratase (EC 4.2.1.51);Ontology_term=KEGG_ENZYME:4.2.1.51
fig|1639.4014.peg.532	1.20349188829242		0.317731	0.224504	0	0	0	hypothetical protein
fig|1639.4014.peg.2648	1.20074531609954		0.185495	0.112107	0	G	Glycogen debranching enzyme, glucanotransferase domain	Trehalose-6-phosphate hydrolase (EC 3.2.1.93);Ontology_term=KEGG_ENZYME:3.2.1.93
fig|1639.4014.peg.2528	1.19805449358336		0.217783	0.136232	0	K	Transcriptional regulator	Rrf2 family transcriptional regulator%2C group III
fig|1639.4014.peg.370	1.19314095573514		0.333324	0.240152	0	E	amidohydrolase	N-acyl-L-amino acid amidohydrolase (EC 3.5.1.14);Ontology_term=KEGG_ENZYME:3.5.1.14
fig|1639.4014.peg.1188	1.19014739955572		0.248208	0.161832	0	0	0	hypothetical protein
fig|1639.4014.peg.362	1.18461364678962		0.25161	0.164716	0	S	secreted protein	putative secreted protein
fig|1639.4014.peg.301	1.18063644620789		0.328478	0.235356	0	S	X-Pro dipeptidyl-peptidase (S15 family)	hypothetical protein
fig|1639.4014.peg.1189	1.18063630474932		0.164351	0.0962836	mogR	K	gene promoter region and probably prevents RNA polymerase binding. At low temperatures, MogR repression activity is modulated by the DegU response regulator in an	hypothetical protein
fig|1639.4014.peg.1123	1.17784944128496		0.353	0.258999	0	T	Histidine kinase	Sensor histidine kinase colocalized with HrtAB transporter
fig|1639.4014.peg.1158	1.17387635684934		0.306726	0.214799	0	M	Belongs to the LTA synthase family	Lipoteichoic acid primase LtaP
fig|1639.4014.peg.4	1.17160745658612		0.304628	0.212726	0	E	glyoxalase	Lactoylglutathione lyase
fig|1639.4014.peg.1648	1.16490292945016		0.259887	0.172971	0	GK	ROK family	ROK family sugar kinase or transcriptional regulator
fig|1639.4014.peg.1703	1.16260171626173		0.296237	0.2052	iolB	G	Involved in the isomerization of 5-deoxy-glucuronate (5DG) to 5-dehydro-2-deoxy-D-gluconate (DKG or 2-deoxy-5-keto-D- gluconate)	5-deoxy-glucuronate isomerase (EC 5.3.1.30);Ontology_term=KEGG_ENZYME:5.3.1.30
fig|1639.4014.peg.1664	1.16237184697954		0.351166	0.257189	0	V	ABC transporter, ATP-binding protein	ABC-type antimicrobial peptide transport system%2C ATPase component
fig|1639.4014.peg.888	1.16164214234005		0.280193	0.190657	0	S	WxL domain surface cell wall-binding	Extracellular protein
fig|1639.4014.peg.2394	1.16103187777646		0.229793	0.145645	0	S	Sucrose-6F-phosphate phosphohydrolase	hypothetical protein
fig|1639.4014.peg.215	1.15993477526247		0.235267	0.149659	0	S	Protein of unknown function (DUF2812)	hypothetical protein
fig|1639.4014.peg.1580	1.15986529437571		0.233162	0.148165	0	S	transport system, periplasmic component	Oligopeptide ABC transporter%2C periplasmic oligopeptide-binding protein OppA (TC 3.A.1.5.1)
fig|1639.4014.peg.2309	1.15544563718824		0.14865	0.0844037	ftsK	D	Belongs to the FtsK SpoIIIE SftA family	DNA translocase FtsK
fig|1639.4014.peg.1672	1.14863903024244		0.339528	0.246531	0	K	Helix-turn-helix domain	Transcriptional regulator%2C Xre family
fig|1639.4014.peg.1627	1.14735002330853		0.439061	0.341779	0	M	glucosamine-fructose-6-phosphate aminotransferase	putative glucosamine-fructose-6-phosphate aminotransferase
fig|1639.4014.peg.1529	1.14134411750277		0.242225	0.156168	0	T	3D domain protein	hypothetical protein
fig|1639.4014.peg.200	1.14057282040991		0.16307	0.0950625				hypothetical protein
fig|1639.4014.peg.1478	1.14012315387755		0.424119	0.326332	0	V	ABC transporter, ATP-binding protein	Efflux ABC transporter%2C ATP-binding protein
fig|1639.4014.peg.2030	1.14003384671585		0.291116	0.200786	0	S	MazG-like family	hypothetical protein
fig|1639.4014.peg.925	1.13360403833797		0.277354	0.187992	0	S	peptidoglycan bound protein (LPXTG motif)	Internalin-like protein (LPXTG motif) Lmo0514 homolog
fig|1639.4014.peg.1649	1.12664671782332		0.323909	0.231118	0	P	ABC transporter (permease)	N-acetyl-D-glucosamine ABC transporter%2C permease protein 1
fig|1639.4014.peg.1630	1.12462720971014		0.192749	0.117129	0	K	RNA polymerase sigma70	Deoxyribonucleoside regulator DeoR (transcriptional repressor)
fig|1639.4014.peg.2784	1.12314288397018		0.26581	0.178232	0	M	D-alanyl-D-alanine carboxypeptidase	Endolysin%2C L-alanyl-D-glutamate peptidase (EC 3.4.-.-) [Bacteriophage A118];Ontology_term=KEGG_ENZYME:3.4.-.-
fig|1639.4014.peg.293	1.12199950515142		0.235332	0.149778	0	S	Immunity protein 26	hypothetical protein
fig|1639.4014.peg.1055	1.11778895055519		0.43088	0.332817	hemD	H	Uroporphyrinogen-III synthase	Uroporphyrinogen-III synthase (EC 4.2.1.75);Ontology_term=KEGG_ENZYME:4.2.1.75
fig|1639.4014.peg.9	1.11632586269698		0.227425	0.143542	folA	H	Key enzyme in folate metabolism. Catalyzes an essential reaction for de novo glycine and purine synthesis, and for DNA precursor synthesis	Dihydrofolate reductase (EC 1.5.1.3);Ontology_term=KEGG_ENZYME:1.5.1.3
fig|1639.4014.peg.2121	1.11400006022744		0.240075	0.154224	0	D	Belongs to the SEDS family	Rod shape-determining protein RodA
fig|1639.4014.peg.1594	1.10203013260735		0.179587	0.107526	sepF	D	Cell division protein that is part of the divisome complex and is recruited early to the Z-ring. Probably stimulates Z-ring formation, perhaps through the cross-linking of FtsZ protofilaments. Its function overlaps with FtsA	SepF%2C FtsZ-interacting protein related to cell division
fig|1639.4014.peg.2886	1.10185650985546		0.326015	0.233007	0	V	Transport permease protein	Efflux ABC transporter%2C permease protein
fig|1639.4014.peg.353	1.09185585522321		0.389905	0.292913	0	S	Oxidoreductase family, NAD-binding Rossmann fold	Oxidoreductase%2C Gfo/Idh/MocA family
fig|1639.4014.peg.1195	1.08918628656337		0.439459	0.342496	flhA	N	flagellar biosynthesis protein FlhA	Flagellar biosynthesis protein FlhA
fig|1639.4014.peg.1018	1.08165466380895		0.251718	0.164889	0	P	Iron-hydroxamate ABC transporter substrate-binding protein	Ferrichrome-binding periplasmic protein precursor (TC 3.A.1.14.3)
fig|1639.4014.peg.923	1.07312988211576		0.226989	0.143191	0	M	Bacterial capsule synthesis protein PGA_cap	Capsule biosynthesis protein capA
fig|1639.4014.peg.744	1.07269556275583		0.273925	0.185033	0	G	The phosphoenolpyruvate-dependent sugar phosphotransferase system (PTS), a major carbohydrate active - transport system, catalyzes the phosphorylation of incoming sugar substrates concomitant with their translocation across the cell membrane	PTS system%2C oligo-beta-mannoside-specific IIC component
fig|1639.4014.peg.1604	1.07015212706607		0.343179	0.249523	0	C	3H domain	Transcriptional repressor for NAD biosynthesis in gram-positives
fig|1639.4014.peg.1267	1.06477860457291		0.395647	0.298535	0	K	CRP FNR family	Transcriptional regulator in BltB locus
fig|1639.4014.peg.339	1.06078357240517		0.256348	0.169174	0	O	ADP-ribosylglycohydrolase	ADP-ribosylglycohydrolase
fig|1639.4014.peg.2550	1.05675421881446		0.283002	0.193505	0	L	DNA glycosylase	A/G-specific adenine glycosylase (EC 3.2.2.-);Ontology_term=KEGG_ENZYME:3.2.2.-
fig|1639.4014.peg.2098	1.05624020824275		0.326015	0.233053	0	M	Collagen binding domain	Putative peptidoglycan bound protein (LPXTG motif) Lmo0160 homolog
fig|1639.4014.peg.83	1.05575563140519		0.286745	0.196823	0	I	Acyl-CoA hydrolase	Acyl-CoA hydrolase (EC 3.1.2.20);Ontology_term=KEGG_ENZYME:3.1.2.20
fig|1639.4014.peg.1945	1.05329240641675		0.256856	0.169849	dnaG	K	RNA polymerase that catalyzes the synthesis of short RNA molecules used as primers for DNA polymerase during DNA replication	DNA primase DnaG
fig|1639.4014.peg.2582	1.04868346682263		0.236928	0.151015	0	I	Acyltransferase	Acyl-ACP:1-acyl-sn-glycerol-3-phosphate acyltransferase (EC 2.3.1.n4)
fig|1639.4014.peg.2703	1.04492024011868		0.355622	0.261629	0	EQ	Hydantoinase/oxoprolinase N-terminal region	Hydantoinase/oxoprolinase family protein
fig|1639.4014.peg.1190	1.04081418194099		0.428503	0.330697	0	N	Flagellar motor switch protein FliN	Flagellar motor switch protein FliN
fig|1639.4014.peg.2791	1.03833054805677		0.417997	0.318856	argJ	E	Catalyzes two activities which are involved in the cyclic version of arginine biosynthesis the synthesis of N- acetylglutamate from glutamate and acetyl-CoA as the acetyl donor, and of ornithine by transacetylation between N(2)-acetylornithine and glutamate	Glutamate N-acetyltransferase (EC 2.3.1.35) @ N-acetylglutamate synthase (EC 2.3.1.1);Ontology_term=KEGG_ENZYME:2.3.1.35,KEGG_ENZYME:2.3.1.1
fig|1639.4014.peg.1475	1.03697006788405		0.222923	0.140331	0	K	Transcriptional regulator	NtrC family Transcriptional regulator%2C ATPase domain
fig|1639.4014.peg.2677	1.03524721986137		0.362545	0.268068	rnhC	L	Endonuclease that specifically degrades the RNA of RNA- DNA hybrids	Ribonuclease HIII (EC 3.1.26.4);Ontology_term=KEGG_ENZYME:3.1.26.4
fig|1639.4014.peg.34	1.02760689083264		0.242967	0.156968	0	S	Protein conserved in bacteria	hyothetical protein
fig|1639.4014.peg.492	1.02651282515984		0.257998	0.171031	0	C	Aldo/keto reductase family	Oxidoreductase%2C aldo/keto reductase family
fig|1639.4014.peg.2402	1.02226414368306		0.203109	0.124865	rplU	J	This protein binds to 23S rRNA in the presence of protein L20	LSU ribosomal protein L21p
fig|1639.4014.peg.2896	1.01997969095718		0.266105	0.178606				FIG00775463: hypothetical protein
fig|1639.4014.peg.1936	1.01585720612688		0.280937	0.191519	zurM	P	permease	Zinc ABC transporter%2C permease protein ZnuB
fig|1639.4014.peg.2043	1.01321736366856		0.355595	0.261256	0	S	Oxidoreductase	Myo-inositol 2-dehydrogenase 1 (EC 1.1.1.18);Ontology_term=KEGG_ENZYME:1.1.1.18
fig|1639.4014.peg.360	1.00982918453741		0.319301	0.225824	0	S	Secreted protein	putative secreted protein
fig|1639.4014.peg.2605	1.00723744235357		0.329669	0.236646	0	I	Acid phosphatase homologues	putative membrane-associated phospholipid phosphatase%2C PAP2 superfamily
fig|1639.4014.peg.2269	1.00531003899399		0.287	0.197188	gcvT	E	The glycine cleavage system catalyzes the degradation of glycine	Aminomethyltransferase (glycine cleavage system T protein) (EC 2.1.2.10);Ontology_term=KEGG_ENZYME:2.1.2.10
fig|1639.4014.peg.1425	1.00438548642381		0.357439	0.26332	0	T	- Catabolite gene activator and regulatory subunit of cAMP-dependent protein	hypothetical protein
fig|1639.4014.peg.1770	1.00381284012516		0.304851	0.212982				hypothetical protein
fig|1639.4014.peg.2525	0.91533558776318		0.49984	0.402984	metE	E	Catalyzes the transfer of a methyl group from 5- methyltetrahydrofolate to homocysteine resulting in methionine formation	5-methyltetrahydropteroyltriglutamate--homocysteine methyltransferase (EC 2.1.1.14);Ontology_term=KEGG_ENZYME:2.1.1.14
fig|1639.4014.peg.1598	0.90295075435178		0.293878	0.202886				FIG00774478: hypothetical protein
fig|1639.4014.peg.7	0.89213797508887		0.419512	0.320289	0	G	Phosphoglucomutase	Phosphoglucomutase
fig|1639.4014.peg.2532	0.83630637307433		0.490053	0.39287	0	K	Protein of unknown function (DUF2004)	hypothetical protein
fig|1639.4014.peg.1500	0.82519221118018		0.339109	0.245778	0	0	0	hypothetical protein
fig|1639.4014.peg.2880	0.78411473753017		0.432139	0.334105	0	V	AAA domain, putative AbiEii toxin, Type IV TA system	Efflux ABC transporter%2C ATP-binding protein
fig|1639.4014.peg.510	0.77260338928055		0.482634	0.384607	0	K	helix_turn_helix, Arsenical Resistance Operon Repressor	Transcriptional regulator%2C ArsR family
fig|1639.4014.peg.11	0.71846260267867		0.425083	0.327214	0	S	ABC transporter, ATP-binding protein	Bis-ABC ATPase Uup
fig|1639.4014.peg.2458	0.63776612168676		0.516813	0.420392	0	K	DeoR faimly transcriptional regulator	Transcriptional regulator%2C DeoR family
fig|1639.4014.peg.116	0.61611867383191		0.463138	0.364474	0	S	COG0457 FOG TPR repeat	TPR-repeat-containing protein
fig|1639.4014.peg.2157	0.60881683696652		0.536361	0.44055	aroE	E	Involved in the biosynthesis of the chorismate, which leads to the biosynthesis of aromatic amino acids. Catalyzes the reversible NADPH linked reduction of 3-dehydroshikimate (DHSA) to yield shikimate (SA)	Shikimate/quinate 5-dehydrogenase I beta (EC 1.1.1.282);Ontology_term=KEGG_ENZYME:1.1.1.282
fig|1639.4014.peg.1777	0.58074368280163		0.497762	0.400613	ssb2	L	DNA-binding protein	Single-stranded DNA-binding protein
fig|1639.4014.peg.607	0.57557401011936		0.637643	0.548841	0	K	UTRA	Transcriptional regulator%2C GntR family
fig|1639.4014.peg.2257	0.56678752059475		0.521291	0.425069	0	O	Rhomboid family membrane protein	FIG056164: rhomboid family serine protease
fig|1639.4014.peg.1694	0.53301397305194		0.552856	0.457391	0	0	0	hypothetical protein
fig|1639.4014.peg.1292	0.52124142733005		0.646166	0.558314	0	0	0	hypothetical protein
fig|1639.4014.peg.908	0.50814092594225		0.557856	0.462081	0	T	Diguanylate cyclase, GGDEF domain	hypothetical protein
fig|1639.4014.peg.2540	0.50689295833542		0.591237	0.498532	0	EI	Transglutaminase/protease-like homologues	FIG001454: Transglutaminase-like enzymes%2C putative cysteine proteases
fig|1639.4014.peg.2056	0.46529357598984		0.670761	0.585779	0	K	Transcriptional regulator	Transcriptional regulator%2C AcrR family
fig|1639.4014.peg.315	0.43078413699237		0.679374	0.595226	0	G	PTS system, Lactose/Cellobiose specific IIB subunit	PTS system%2C cellobiose-specific IIB component (EC 2.7.1.205);Ontology_term=KEGG_ENZYME:2.7.1.205
fig|1639.4014.peg.1811	0.43048394105298		0.620108	0.529646	0	0	0	hypothetical protein
fig|1639.4014.peg.2602	0.43018335323582		0.670874	0.5861	0	0	0	hypothetical protein
fig|1639.4014.peg.25	0.40410722634379		0.723809	0.648866	0	S	Belongs to the UPF0398 family	UPF0398 protein YpsA
fig|1639.4014.peg.1410	0.37993201738729		0.681088	0.597501	0	S	YycH protein	Two-component system YycFG regulatory protein YycH
fig|1639.4014.peg.1506	0.36874375448587		0.701079	0.621532	carB	F	Carbamoyl-phosphate synthetase ammonia chain	Carbamoyl-phosphate synthase large chain (EC 6.3.5.5);Ontology_term=KEGG_ENZYME:6.3.5.5
fig|1639.4014.peg.1240	0.29919312306827		0.78177	0.716083	0	S	LPXTG cell wall anchor motif	putative peptidoglycan bound protein (LPXTG motif)
fig|1639.4014.peg.1333	0.28631617743653		0.833134	0.779117	0	0	0	hypothetical protein
fig|1639.4014.peg.2908	0.26847865063146		0.868677	0.821838	0	O	peptidase	peptidase%2C U32 family small subunit [C1]
fig|1639.4014.peg.2106	0.25992965240514		0.79348	0.730747	rsmI	H	Catalyzes the 2'-O-methylation of the ribose of cytidine 1402 (C1402) in 16S rRNA	16S rRNA (cytidine(1402)-2'-O)-methyltransferase (EC 2.1.1.198);Ontology_term=KEGG_ENZYME:2.1.1.198
fig|1639.4014.peg.2131	0.22883916697981		0.80993	0.750987	0	L	Calcineurin-like phosphoesterase superfamily domain	DNA double-strand break repair protein Mre11
fig|1639.4014.peg.330	0.22569453189089		0.836391	0.782993	0	EGP	Sugar (and other) transporter	Multidrug resistance transporter%2C Bcr/CflA family
fig|1639.4014.peg.86	0.20476329072932		0.822289	0.766527	rluB	J	Belongs to the pseudouridine synthase RsuA family	Ribosomal large subunit pseudouridine synthase B (EC 5.4.99.22);Ontology_term=KEGG_ENZYME:5.4.99.22
fig|1639.4014.peg.986	0.18504090206843		0.843559	0.791656	0	S	drug exporters of the RND superfamily	transporter%2C MMPL family
fig|1639.4014.peg.165	0.17928651154836		0.883659	0.846535	0	S	membrane	Uncharacterized membrane protein YwzB
fig|1639.4014.peg.1084	0.15163346444456		0.918656	0.891306	folA	H	Catalyzes the conversion of 7,8-dihydroneopterin to 6- hydroxymethyl-7,8-dihydropterin	Dihydroneopterin aldolase (EC 4.1.2.25);Ontology_term=KEGG_ENZYME:4.1.2.25
fig|1639.4014.peg.1331	0.14447509853086		0.879916	0.842291	0	S	Belongs to the UPF0223 family	UPF0223 protein YktA
fig|1639.4014.peg.2142	0.13785718140212		0.909206	0.877325	0	K	transcriptional	Transcriptional regulator%2C LysR family
fig|1639.4014.peg.1398	0.12568454951256		0.947587	0.928466	0	G	PTS system, Lactose/Cellobiose specific IIA subunit	PTS system%2C beta-glucoside-specific%2C IIA component
fig|1639.4014.peg.1879	0.12546491691158		0.919504	0.892737	0	S	Glycosyltransferase like family 2	Glycosyl transferase
fig|1639.4014.peg.1493	0.995053907419106		0.251718	0.165036	0	E	ABC transporter	ABC transporter%2C ATP-binding protein (cluster 3%2C basic aa/glutamine/opines)
fig|1639.4014.peg.2140	0.986996516290715		0.280208	0.19076	0	P	Belongs to the cation diffusion facilitator (CDF) transporter (TC 2.A.4) family	Cobalt-zinc-cadmium resistance protein
fig|1639.4014.peg.1991	0.967921993775925		0.30033	0.208432	mltG	S	Functions as a peptidoglycan terminase that cleaves nascent peptidoglycan strands endolytically to terminate their elongation	Murein endolytic transglycosylase MltG
fig|1639.4014.peg.693	0.961489595831065		0.325873	0.232736	0	C	Dehydrogenase	Galactitol-1-phosphate 5-dehydrogenase (EC 1.1.1.251);Ontology_term=KEGG_ENZYME:1.1.1.251
fig|1639.4014.peg.1801	0.960430933036695		0.327592	0.234334	0	S	Prophage endopeptidase tail	Putative tail or base plate protein gp18 [Bacteriophage A118]
fig|1639.4014.peg.2565	0.957551002513651		0.294387	0.203432	0	O	OsmC-like protein	OsmC/Ohr family protein
fig|1639.4014.peg.2951	0.957535970301326		0.36713	0.272159	0	J	GNAT family	GNAT family acetyltransferase BA4593
fig|1639.4014.peg.2228	0.952798705476199		0.365248	0.270402	0	H	Protein of unknown function (DUF1698)	Ubiquinone/menaquinone biosynthesis methyltransferase UbiE
fig|1639.4014.peg.2342	0.951921067263582		0.473241	0.376013	0	G	Phosphoenolpyruvate-dependent sugar phosphotransferase system, EIIA 2	PTS system%2C IIA component / PTS system%2C IIB component / PTS system%2C IIC component
fig|1639.4014.peg.2089	0.951484391568726		0.31563	0.222497	0	0	0	hypothetical protein
fig|1639.4014.peg.877	0.949900456304547		0.274396	0.185758	hisI	E	Catalyzes the hydrolysis of the adenine ring of phosphoribosyl-AMP	Phosphoribosyl-AMP cyclohydrolase (EC 3.5.4.19);Ontology_term=KEGG_ENZYME:3.5.4.19
fig|1639.4014.peg.358	0.947731457654464		0.453985	0.355619	0	S	Lipase (class 3)	hypothetical protein
fig|1639.4014.peg.1552	0.942870775769885		0.278444	0.189006	0	S	ABC transporter, ATP-binding protein	Bis-ABC ATPase YheS
fig|1639.4014.peg.2444	0.939174556484093		0.312715	0.219614	0	CP	antiporter	Na(+) H(+) antiporter subunit A
fig|1639.4014.peg.566	0.937087225197034		0.401568	0.303667	0	V	Domain of unknown function (DUF5011)	hypothetical protein
fig|1639.4014.peg.966	0.935410427688767		0.433744	0.335981	0	0	0	hypothetical protein
fig|1639.4014.peg.2654	0.927871504664847		0.51237	0.41576	0	EGP	Major facilitator Superfamily	Uncharacterized MFS-type transporter
fig|1639.4014.peg.1610	0.927788541036489		0.360209	0.265969	0	G	alpha-mannosidase	alpha-mannosidase (EC 3.2.1.24);Ontology_term=KEGG_ENZYME:3.2.1.24
fig|1639.4014.peg.777	0.913813296101856		0.426993	0.328967	0	S	protein conserved in bacteria	hypothetical protein
fig|1639.4014.peg.959	0.909435519714738		0.336703	0.243366	0	0	0	hypothetical protein
fig|1639.4014.peg.2160	0.908750389039274		0.387688	0.290606	0	EG	EamA-like transporter family	Permease of the drug/metabolite transporter (DMT) superfamily
fig|1639.4014.peg.1430	0.891914985338525		0.384161	0.287072	0	P	Transporter	Oligopeptide transport system permease protein OppC (TC 3.A.1.5.1)
fig|1639.4014.peg.1459	0.889602034164149		0.372511	0.276638	cysS	J	Belongs to the class-I aminoacyl-tRNA synthetase family	Cysteinyl-tRNA synthetase (EC 6.1.1.16);Ontology_term=KEGG_ENZYME:6.1.1.16
fig|1639.4014.peg.1002	0.883762387464187		0.461418	0.36255	0	K	Helix-turn-helix XRE-family like proteins	transcriptional activator
fig|1639.4014.peg.150	0.879515263191832		0.382624	0.285418	comFA	L	Competence protein	ComF operon protein A%2C DNA transporter ATPase
fig|1639.4014.peg.1200	0.874285911705466		0.462443	0.363774	motA	N	With Mot B forms the ion channels that couple flagellar rotation to proton sodium motive force across the membrane and forms the stator elements of the rotary flagellar machine	Flagellar motor rotation protein MotA
fig|1639.4014.peg.1686	0.874198438891292		0.525866	0.429849	0	G	Alpha mannosidase, middle domain	alpha-mannosidase (EC 3.2.1.24);Ontology_term=KEGG_ENZYME:3.2.1.24
fig|1639.4014.peg.1579	0.872927680340908		0.482338	0.384151	panE	H	Catalyzes the NADPH-dependent reduction of ketopantoate into pantoic acid	2-dehydropantoate 2-reductase (EC 1.1.1.169);Ontology_term=KEGG_ENZYME:1.1.1.169
fig|1639.4014.peg.1720	0.871692909043172		0.377534	0.280746	0	S	haloacid dehalogenase-like hydrolase	Cof-like hydrolase
fig|1639.4014.peg.1386	0.871686111779266		0.327987	0.234896	0	S	DUF218 domain	hypothetical protein
fig|1639.4014.peg.352	0.868882856207446		0.49835	0.401252	0	G	system, mannitol-specific	PTS system%2C mannitol-specific IIC component / PTS system%2C mannitol-specific IIB component (EC 2.7.1.197);Ontology_term=KEGG_ENZYME:2.7.1.197
fig|1639.4014.peg.1937	0.867133430319101		0.456764	0.357947	zurA	P	zinc ABC transporter (ATP-binding protein)	Zinc ABC transporter%2C ATP-binding protein ZnuC
fig|1639.4014.peg.2388	0.860096652229501		0.417986	0.318709	0	G	Catalyzes the transfer of a two-carbon ketol group from a ketose donor to an aldose acceptor, via a covalent intermediate with the cofactor thiamine pyrophosphate	Transketolase (EC 2.2.1.1);Ontology_term=KEGG_ENZYME:2.2.1.1
fig|1639.4014.peg.2584	0.859758178126549		0.420163	0.322454	sbcC	L	exonuclease	Exonuclease SbcC
fig|1639.4014.peg.2336	0.852648429583039		0.343886	0.250151	0	QT	Fis family transcriptional regulator	leucine-rich protein
fig|1639.4014.peg.2501	0.849591648566822		0.423001	0.325331				hypothetical protein
fig|1639.4014.peg.1519	0.845688410091398		0.491298	0.394598	mntC	P	permease	Manganese ABC transporter%2C inner membrane permease protein SitD
fig|1639.4014.peg.342	0.829548810129848		0.359212	0.264983	0	S	Bacterial protein of unknown function (DUF951)	Uncharacterized protein CAC3725
fig|1639.4014.peg.1619	0.816427620321676		0.584352	0.490601	alsS	EH	Belongs to the TPP enzyme family	Acetolactate synthase%2C catabolic (EC 2.2.1.6);Ontology_term=KEGG_ENZYME:2.2.1.6
fig|1639.4014.peg.1753	0.815501652811314		0.473241	0.376026				hypothetical protein
fig|1639.4014.peg.520	0.804227450036996		0.501536	0.404812	0	T	Putative diguanylate phosphodiesterase	hypothetical protein
fig|1639.4014.peg.1302	0.802253437946845		0.585013	0.491349	0	I	2-hydroxyglutaryl-CoA dehydratase	Activator of (R)-2-hydroxyglutaryl-CoA dehydratase
fig|1639.4014.peg.1518	0.802197951610104		0.43686	0.339892	mntA	P	Belongs to the bacterial solute-binding protein 9 family	Manganese ABC transporter%2C periplasmic-binding protein SitA
fig|1639.4014.peg.814	0.801394382467663		0.499574	0.402568	0	GKT	to transcription antiterminator BglG family	PRD/PTS system IIA 2 domain protein
fig|1639.4014.peg.1272	0.800783809887569		0.681088	0.59734	0	E	Glyoxalase/Bleomycin resistance protein/Dioxygenase superfamily	Glyoxalase family protein
fig|1639.4014.peg.1861	0.798674047121172		0.403372	0.305298	0	E	Glyoxalase-like domain	Glyoxalase family protein
fig|1639.4014.peg.2068	0.791569107695468		0.407308	0.308815	0	0	0	hypothetical protein
fig|1639.4014.peg.815	0.791281678930585		0.665898	0.579329	0	G	Belongs to the glycosyl hydrolase 1 family	6-phospho-beta-glucosidase (EC 3.2.1.86);Ontology_term=KEGG_ENZYME:3.2.1.86
fig|1639.4014.peg.2894	0.790165772130653		0.327592	0.234505	dltB	M	membrane protein involved in D-alanine export	D-alanyl transfer protein DltB
fig|1639.4014.peg.2338	0.788965149589679		0.393383	0.296436	0	S	Cupin	Transcriptional regulator
fig|1639.4014.peg.1262	0.785905404855915		0.465851	0.366763				hypothetical protein
fig|1639.4014.peg.808	0.779952279964552		0.415101	0.316235	0	K	transcriptional	Transcriptional regulator%2C MarR family
fig|1639.4014.peg.2024	0.779714908126826		0.355651	0.261885	0	S	membrane	Predicted nicotinate-regulated transporter BH3254
fig|1639.4014.peg.739	0.777658631814261		0.433744	0.336034	0	0	0	hypothetical protein
fig|1639.4014.peg.491	0.777021300342754		0.412038	0.313083	0	K	MerR, DNA binding	Transcriptional regulator%2C MerR family
fig|1639.4014.peg.1629	0.776489111709002		0.427246	0.329444	0	G	PTS mannose transporter subunit IIA	PTS system%2C mannose-specific IIA component (EC 2.7.1.191);Ontology_term=KEGG_ENZYME:2.7.1.191
fig|1639.4014.peg.624	0.774819514512964		0.398455	0.301049	0	L	LXG domain of WXG superfamily	hypothetical protein
fig|1639.4014.peg.781	0.773746434123178		0.488095	0.390896	0	0	0	FIG00774648: hypothetical protein
fig|1639.4014.peg.74	0.773722589459623		0.360097	0.265755	der	S	GTPase that plays an essential role in the late steps of ribosome biogenesis	GTP-binding protein EngA
fig|1639.4014.peg.1230	0.771477401810326		0.435366	0.338154	fliH	N	Flagellar assembly protein FliH	Flagellar assembly protein FliH
fig|1639.4014.peg.2430	0.771442101666779		0.514982	0.418391	0	S	Belongs to the UPF0349 family	DUF1450 superfamily protein
fig|1639.4014.peg.1871	0.769520603445268		0.412131	0.313427	tagB	M	teichoic acid biosynthesis	CDP-glycerol:glycerophosphate glycerophosphotransferase
fig|1639.4014.peg.1094	0.767094110426522		0.501261	0.404424	0	J	Ribosome-associated heat shock protein implicated in the recycling of the 50S subunit (S4 paralog)	Ribosome-associated heat shock protein implicated in the recycling of the 50S subunit (S4 paralog)
fig|1639.4014.peg.1588	0.764774079639453		0.441536	0.344407	murD	M	Cell wall formation. Catalyzes the addition of glutamate to the nucleotide precursor UDP-N-acetylmuramoyl-L-alanine (UMA)	UDP-N-acetylmuramoylalanine--D-glutamate ligase (EC 6.3.2.9);Ontology_term=KEGG_ENZYME:6.3.2.9
fig|1639.4014.peg.1129	0.762974433080085		0.390722	0.293785	0	S	Hydrolase	Cof-like hydrolase%2C HAD-superfamily%2C subfamily IIB
fig|1639.4014.peg.1121	0.760817484023209		0.381534	0.284478	fdhD	C	Required for formate dehydrogenase (FDH) activity. Acts as a sulfur carrier protein that transfers sulfur from IscS to the molybdenum cofactor prior to its insertion into FDH	Sulfur carrier protein FdhD
fig|1639.4014.peg.1751	0.759241353033207		0.419566	0.321441	0	0	0	Protein gp33 [Bacteriophage A118]
fig|1639.4014.peg.1651	0.758184745329783		0.595114	0.502983	0	G	sugar ABC transporter	N-acetyl-D-glucosamine ABC transporter%2C substrate-binding protein
fig|1639.4014.peg.2088	0.754168086537496		0.467326	0.368234	0	M	LXG domain of WXG superfamily	hypothetical protein
fig|1639.4014.peg.2327	0.753790075229345		0.42971	0.33177	cydA	C	Cytochrome d ubiquinol oxidase, subunit	Cytochrome d ubiquinol oxidase subunit I (EC 1.10.3.-);Ontology_term=KEGG_ENZYME:1.10.3.-
fig|1639.4014.peg.2601	0.753151126850482		0.510306	0.413579	trpA	E	The alpha subunit is responsible for the aldol cleavage of indoleglycerol phosphate to indole and glyceraldehyde 3- phosphate	Tryptophan synthase alpha chain (EC 4.2.1.20);Ontology_term=KEGG_ENZYME:4.2.1.20
fig|1639.4014.peg.2308	0.752247024894849		0.384161	0.287025	0	S	Uncharacterised 5xTM membrane BCR, YitT family COG1284	Uncharacterized UPF0750 membrane protein
fig|1639.4014.peg.1471	0.750157433230143		0.509518	0.412267	0	K	Bacterial regulatory proteins, tetR family	Transcriptional regulator%2C AcrR family
fig|1639.4014.peg.1284	0.745160961716568		0.486316	0.38931	0	K	Periplasmic binding protein domain	Transcriptional regulator%2C GntR family
fig|1639.4014.peg.366	0.741914807716033		0.436177	0.339216	0	S	Domain of unknown function (DUF4918)	hypothetical protein
fig|1639.4014.peg.1507	0.735425634667885		0.622689	0.532674	carA	F	Catalyzes production of carbamoyl phosphate from bicarbonate and glutamine in pyrimidine and arginine biosynthesis pathways	Carbamoyl-phosphate synthase small chain (EC 6.3.5.5);Ontology_term=KEGG_ENZYME:6.3.5.5
fig|1639.4014.peg.1847	0.734515400345766		0.52854	0.432728	0	K	Transcriptional regulator	Transcriptional regulator%2C PadR family
fig|1639.4014.peg.2734	0.732684342778196		0.460406	0.361563	0	S	Alpha/beta hydrolase family	Hydrolase%2C alpha/beta fold family
fig|1639.4014.peg.818	0.727991741900893		0.689336	0.606561	0	G	PTS system	PTS system%2C cellobiose-specific IIB component (EC 2.7.1.205);Ontology_term=KEGG_ENZYME:2.7.1.205
fig|1639.4014.peg.2974	0.725997365562331		0.567108	0.471621	0	K	MarR family	Transcriptional regulator%2C MarR family
fig|1639.4014.peg.2210	0.720597012451254		0.427971	0.330145	0	M	peptidoglycan bound protein (LPXTG motif)	Internalin-like protein (LPXTG motif) Lmo1290 homolog
fig|1639.4014.peg.2114	0.720008154628347		0.439061	0.341895	0	G	PTS mannose transporter subunit IIAB	PTS system%2C IIC component
fig|1639.4014.peg.2615	0.717130332699179		0.63441	0.545429	0	P	Belongs to the binding-protein-dependent transport system permease family. FecCD subfamily	Heme transporter IsdDEF%2C permease component IsdF
fig|1639.4014.peg.147	0.715926574063448		0.434063	0.336424	secA	U	Part of the Sec protein translocase complex. Interacts with the SecYEG preprotein conducting channel. Has a central role in coupling the hydrolysis of ATP to the transfer of proteins into and across the cell membrane, serving as an ATP-driven molecular motor driving the stepwise translocation of polypeptide chains across the membrane	Protein translocase subunit SecA
fig|1639.4014.peg.2349	0.707678042100915		0.607476	0.516244	0	L	Pathogenicity locus	hypothetical protein
fig|1639.4014.peg.709	0.706597975563505		0.4431	0.34592	kdpD	T	PhoQ Sensor	Osmosensitive K+ channel histidine kinase KdpD
fig|1639.4014.peg.2374	0.705377248143577		0.620087	0.529423	0	S	Endonuclease/Exonuclease/phosphatase family	Endonuclease/exonuclease/phosphatase family protein
fig|1639.4014.peg.851	0.704438390693065		0.587494	0.494404	0	S	Leucine-rich repeat (LRR) protein	cell surface protein precursor
fig|1639.4014.peg.2657	0.698510106439594		0.446678	0.349157	0	S	Protein of unknown function (DUF3116)	hypothetical protein
fig|1639.4014.peg.2732	0.697669826208507		0.483199	0.385217	0	C	FMN-containing NADPH-linked nitro flavin reductase	FMN reductase [NAD(P)H] (EC 1.5.1.39);Ontology_term=KEGG_ENZYME:1.5.1.39
fig|1639.4014.peg.389	0.695658701870264		0.484306	0.38706	0	E	alcohol dehydrogenase	Zinc-type alcohol dehydrogenase YcjQ
fig|1639.4014.peg.880	0.695414376667361		0.566739	0.471126	0	P	Magnesium transporter, CorA	Magnesium and cobalt transport protein CorA
fig|1639.4014.peg.2290	0.694237328040815		0.571717	0.476588	0	C	Phosphate acetyl/butaryl transferase	Branched-chain phosphotransacylase (EC 2.3.1.- );Ontology_term=KEGG_ENZYME:2.3.1.-
fig|1639.4014.peg.2837	0.691388506277798		0.402725	0.304675	addA	L	The heterodimer acts as both an ATP-dependent DNA helicase and an ATP-dependent, dual-direction single-stranded exonuclease. Recognizes the chi site generating a DNA molecule suitable for the initiation of homologous recombination. The AddA nuclease domain is required for chi fragment generation	ATP-dependent helicase/nuclease AddAB%2C subunit A
fig|1639.4014.peg.1149	0.691249474338897		0.436177	0.339091	ami	M	SH3-like domain	Autolysin%2C amidase
fig|1639.4014.peg.334	0.683972629795847		0.633843	0.544522	0	G	Fibronectin type III-like domain	beta-glucosidase (EC 3.2.1.21);Ontology_term=KEGG_ENZYME:3.2.1.21
fig|1639.4014.peg.1566	0.681968166315126		0.524592	0.428455	0	P	Ion transporter	Potassium voltage-gated channel subfamily KQT%3B possible potassium channel%2C VIC family
fig|1639.4014.peg.2710	0.674131225664003		0.588027	0.495242	0	0	0	hypothetical protein
fig|1639.4014.peg.1646	0.670690749523394		0.473241	0.375792	0	U	Glucose transporter GlcU	Glucose:proton symporter GlcU
fig|1639.4014.peg.2281	0.670588544814707		0.506345	0.409531	folD	F	Catalyzes the oxidation of 5,10- methylenetetrahydrofolate to 5,10-methenyltetrahydrofolate and then the hydrolysis of 5,10-methenyltetrahydrofolate to 10- formyltetrahydrofolate	Methenyltetrahydrofolate cyclohydrolase (EC 3.5.4.9) / Methylenetetrahydrofolate dehydrogenase (NADP+) (EC 1.5.1.5);Ontology_term=KEGG_ENZYME:3.5.4.9,KEGG_ENZYME:1.5.1.5
fig|1639.4014.peg.467	0.667683779721085		0.493547	0.396731	0	S	Belongs to the WXG100 family	6 kDa early secretory antigenic target ESAT-6 (EsxA)
fig|1639.4014.peg.2337	0.667202859734041		0.435253	0.337635	0	K	Transcriptional regulator	Transcriptional regulator AdhR%2C MerR family
fig|1639.4014.peg.632	0.660520720139423		0.486308	0.388988	0	C	Acetamidase/Formamidase family	acetamidase/formamidase family protein
fig|1639.4014.peg.719	0.655556550702346		0.562204	0.466241	ftsW	D	Belongs to the SEDS family	FtsW-like protein YlaO
fig|1639.4014.peg.2339	0.650377191862361		0.468837	0.370013	0	S	HAD family hydrolase	Haloacid dehalogenase-like hydrolase
fig|1639.4014.peg.2055	0.650286348178439		0.565823	0.46999	0	IQ	3-ketoacyl-ACP reductase	Oxidoreductase%2C short-chain dehydrogenase/reductase family
fig|1639.4014.peg.2226	0.648326112160622		0.528955	0.433243	0	S	UPF0154 protein	UPF0154 protein YneF
fig|1639.4014.peg.1656	0.645216393963657		0.668603	0.582567	0	S	G5	Uncharacterized protein YabE
fig|1639.4014.peg.1908	0.643939540508042		0.60095	0.509108	0	S	proteins of the AP superfamily	Alkaline phosphodiesterase I (EC 3.1.4.1) / Nucleotide pyrophosphatase (EC 3.6.1.9);Ontology_term=KEGG_ENZYME:3.1.4.1,KEGG_ENZYME:3.6.1.9
fig|1639.4014.peg.2069	0.639596538331679		0.557005	0.461007	0	S	Bacteriophage holin family	Holin
fig|1639.4014.peg.365	0.637857096411256		0.576477	0.482272	0	M	Belongs to the peptidase S11 family	D-alanyl-D-alanine carboxypeptidase (EC 3.4.16.4);Ontology_term=KEGG_ENZYME:3.4.16.4
fig|1639.4014.peg.1486	0.632358039005089		0.524794	0.428793	0	P	ABC transporter (permease)	ABC transporter%2C permease protein 2 (cluster 1%2C maltose/g3p/polyamine/iron)
fig|1639.4014.peg.1947	0.628148718019994		0.49017	0.393207	0	F	Bifunctional serine threonine kinase and phosphorylase involved in the regulation of the pyruvate, phosphate dikinase (PPDK) by catalyzing its phosphorylation dephosphorylation	Phosphoenolpyruvate synthase regulatory protein
fig|1639.4014.peg.1603	0.622072308265923		0.570168	0.47492	0	E	Beta-eliminating lyase	Cysteine desulfurase (EC 2.8.1.7);Ontology_term=KEGG_ENZYME:2.8.1.7
fig|1639.4014.peg.216	0.621148548736489		0.632527	0.542554	0	K	transcriptional	Transcriptional regulator%2C PadR family
fig|1639.4014.peg.2172	0.615793846234165		0.532905	0.437007	0	K	Transcriptional regulator	Rrf2 family transcriptional regulator%2C group III
fig|1639.4014.peg.1201	0.614112794995855		0.593325	0.50107	motB	N	Chemotaxis protein MotB	Flagellar motor rotation protein MotB
fig|1639.4014.peg.577	0.611660501019373		0.587982	0.495009	0	H	Catalyzes the transfer of a two-carbon ketol group from a ketose donor to an aldose acceptor, via a covalent intermediate with the cofactor thiamine pyrophosphate	Transketolase (EC 2.2.1.1);Ontology_term=KEGG_ENZYME:2.2.1.1
fig|1639.4014.peg.1405	0.610297922176515		0.579183	0.48492	0	K	Regulator	Transcriptional regulator%2C LysR family
fig|1639.4014.peg.106	0.610134974551524		0.490053	0.392951	0	G	KDPG and KHG aldolase	4-hydroxy-2-oxoglutarate aldolase (EC 4.1.3.16) @ 2-dehydro-3-deoxyphosphogluconate aldolase (EC 4.1.2.14);Ontology_term=KEGG_ENZYME:4.1.3.16,KEGG_ENZYME:4.1.2.14
fig|1639.4014.peg.96	0.608202048873081		0.699149	0.618896	0	P	Periplasmic binding protein	Ferrichrome-binding periplasmic protein precursor (TC 3.A.1.14.3)
fig|1639.4014.peg.299	0.607106339561541		0.521291	0.42501	0	K	helix_turn_helix, mercury resistance	hypothetical protein
fig|1639.4014.peg.1907	0.606302981682539		0.682253	0.599331	0	S	MFS transporter	Uncharacterized MFS-type transporter YxiO
fig|1639.4014.peg.513	0.603577732015561		0.586646	0.493497	0	0	0	hypothetical protein
fig|1639.4014.rna.18	0.600877594249482		0.62272	0.533113				tRNA-His-GTG
fig|1639.4014.peg.1393	0.600829932166936		0.514855	0.418117	0	0	0	Lipoprotein
fig|1639.4014.peg.706	0.597311807674006		0.631449	0.541421	0	L	DNA polymerase	Putative UV-damage repair protein UvrX
fig|1639.4014.peg.1199	0.592598026963025		0.75146	0.681111	0	S	Protein of unknown function (DUF3964)	hypothetical protein
fig|1639.4014.peg.618	0.587595703006782		0.505025	0.408186				hypothetical protein
fig|1639.4014.peg.2665	0.586627734364174		0.618688	0.527819	0	F	Pyrophosphatase that catalyzes the hydrolysis of nucleoside triphosphates to their monophosphate derivatives, with a high preference for the non-canonical purine nucleotides XTP (xanthosine triphosphate), dITP (deoxyinosine triphosphate) and ITP. Seems to function as a house-cleaning enzyme that removes non-canonical purine nucleotides from the nucleotide pool, thus preventing their incorporation…	Nucleoside 5-triphosphatase RdgB (dHAPTP%2C dITP%2C XTP-specific) (EC 3.6.1.66);Ontology_term=KEGG_ENZYME:3.6.1.66
fig|1639.4014.peg.2818	0.583864784446546		0.670055	0.584719				FIG00774104: hypothetical protein
fig|1639.4014.peg.380	0.583577631321498		0.682547	0.59991	0	K	helix_turn_helix multiple antibiotic resistance protein	Transcriptional regulator%2C MarR family
fig|1639.4014.peg.1276	0.578431733421749		0.552856	0.457016	hflX	S	GTPase that associates with the 50S ribosomal subunit and may have a role during protein synthesis or ribosome biogenesis	GTP-binding protein related to HflX
fig|1639.4014.peg.730	0.575688270862478		0.614815	0.524108	rpiR	K	Helix-turn-helix domain, rpiR family	phosphosugar-binding transcriptional regulator%2C RpiR family
fig|1639.4014.peg.2919	0.574714956449384		0.526432	0.430653	0	S	AI-2E family transporter	UPF0118 membrane protein YdbI
fig|1639.4014.peg.1852	0.574113453095062		0.511579	0.41478	mutS	L	that it carries out the mismatch recognition step. This protein has a weak ATPase activity	DNA mismatch repair protein MutS
fig|1639.4014.peg.1779	0.569465044865511		0.549105	0.452835	0	S	Protein of unknown function (DUF1064)	Hypothetical protein%2C Lmo2306 homolog [Bacteriophage A118]
fig|1639.4014.peg.1303	0.568382879595401		0.580992	0.486818	0	M	MucBP domain	Internalin-like protein (LPXTG motif) Lmo2026 homolog
fig|1639.4014.peg.794	0.566824449399361		0.608075	0.517156	0	U	Supressor protein SugE	small multidrug resistance family (SMR) protein
fig|1639.4014.peg.1120	0.566429244861283		0.679374	0.595323	0	S	Protein of unknown function (DUF1641)	Hypothetical protein YrhD
fig|1639.4014.peg.1599	0.553897608181178		0.581721	0.487814				hypothetical protein
fig|1639.4014.peg.1972	0.548130642786332		0.581147	0.48714	holA	L	DNA polymerase III	DNA polymerase III delta subunit (EC 2.7.7.7);Ontology_term=KEGG_ENZYME:2.7.7.7
fig|1639.4014.peg.48	0.546407006652113		0.530973	0.435246	0	T	diguanylate cyclase	GGDEF domain protein
fig|1639.4014.peg.1628	0.539685422313354		0.668923	0.583067	0	M	Catalyzes the conversion of a range of fructosamine 6- phosphates to glucose 6-phosphate and a free amino acid	Putative glucosamine-fructose-6-phosphate aminotransferase
fig|1639.4014.peg.1349	0.535954299891769		0.585669	0.492174	0	P	Molybdate ABC transporter	Molybdenum ABC transporter%2C substrate-binding protein ModA
fig|1639.4014.peg.2870	0.531729678925649		0.585669	0.492287	0	S	Domain of unknown function (DUF3899)	hypothetical protein
fig|1639.4014.peg.2954	0.528652616953833		0.563787	0.46774	0	S	Protein of unknown function (DUF1694)	Uncharacterized DUF1694 domain-containing protein YueI
fig|1639.4014.peg.2095	0.522315451428067		0.593173	0.500557	0	L	DEAD_2	DinG family ATP-dependent helicase CPE1197
fig|1639.4014.peg.2622	0.521385913883125		0.576477	0.482179	codY	K	DNA-binding protein that represses the expression of many genes that are induced as cells make the transition from rapid exponential growth to stationary phase. It is a GTP-binding protein that senses the intracellular GTP concentration as an indicator of nutritional limitations. At low GTP concentration it no longer binds GTP and stop to act as a transcriptional repressor	GTP-sensing transcriptional pleiotropic repressor CodY
fig|1639.4014.peg.2702	0.516465064995151		0.721159	0.645059	0	S	Protein of unknown function (DUF917)	Conservative hypothetical protein probably involved in hydantoin%2C pyrimidine utilization
fig|1639.4014.peg.2141	0.503811683674043		0.601173	0.509496	0	P	Transporter associated domain	Hemolysins and related proteins containing CBS domains
fig|1639.4014.peg.1704	0.501279803446304		0.714451	0.637169	iolA	C	Catalyzes the oxidation of malonate semialdehyde (MSA) and methylmalonate semialdehyde (MMSA) into acetyl-CoA and propanoyl-CoA, respectively	Malonate-semialdehyde dehydrogenase [inositol] (EC 1.2.1.18);Ontology_term=KEGG_ENZYME:1.2.1.18
fig|1639.4014.peg.2735	0.497421528731156		0.589781	0.496915	0	G	Belongs to the metallo-dependent hydrolases superfamily. NagA family	N-acetylglucosamine-6-phosphate deacetylase (EC 3.5.1.25);Ontology_term=KEGG_ENZYME:3.5.1.25
fig|1639.4014.peg.2778	0.495991565764315		0.670761	0.585693	0	S	Phage tail tape measure protein, TP901 family	hypothetical protein
fig|1639.4014.peg.1736	0.494939509392761		0.719463	0.643304	0	O	Glutaredoxin-like domain (DUF836)	Putative glutaredoxin YtnI
fig|1639.4014.peg.2537	0.492005405618371		0.670055	0.584522	0	0	0	Membrane protein
fig|1639.4014.peg.259	0.490336789004504		0.591237	0.498727	0	Q	Protein involved in propanediol utilization, and related proteins (includes coumermycin biosynthetic protein)	L-threonine kinase in B12 biosynthesis (EC 2.7.1.177);Ontology_term=KEGG_ENZYME:2.7.1.177
fig|1639.4014.peg.1418	0.476332995200594		0.618303	0.527286	0	T	- Catabolite gene activator and regulatory subunit of cAMP-dependent protein	cyclic nucleotide-binding protein
fig|1639.4014.peg.1334	0.474940411326775		0.565936	0.470272	PdhD	C	catalyzes the oxidation of dihydrolipoamide to lipoamide	Dihydrolipoamide dehydrogenase of pyruvate dehydrogenase complex (EC 1.8.1.4);Ontology_term=KEGG_ENZYME:1.8.1.4
fig|1639.4014.peg.1957	0.469787878792455		0.573578	0.478709	0	T	Phosphate starvation-inducible protein PhoH	Phosphate starvation-inducible protein PhoH%2C predicted ATPase
fig|1639.4014.peg.2028	0.468555495330887		0.661992	0.574836	0	S	MazG nucleotide pyrophosphohydrolase domain	P26
fig|1639.4014.peg.874	0.466958829711378		0.610251	0.519208	hisH	E	IGPS catalyzes the conversion of PRFAR and glutamine to IGP, AICAR and glutamate. The HisH subunit provides the glutamine amidotransferase activity that produces the ammonia necessary to HisF for the synthesis of IGP and AICAR	Imidazole glycerol phosphate synthase amidotransferase subunit HisH
fig|1639.4014.peg.2594	0.462095444214969		0.794766	0.732194	0	C	belongs to the iron- containing alcohol dehydrogenase family	Acetaldehyde dehydrogenase (EC 1.2.1.10) / Alcohol dehydrogenase (EC 1.1.1.1);Ontology_term=KEGG_ENZYME:1.2.1.10,KEGG_ENZYME:1.1.1.1
fig|1639.4014.peg.2527	0.458934323397175		0.722498	0.646974	ami	M	SH3-like domain	Autolysin%2C amidase
fig|1639.4014.peg.696	0.458542908581301		0.663429	0.576742	0	G	PTS galactitol transporter subunit IIB	PTS system%2C galactitol-specific IIB component (EC 2.7.1.200);Ontology_term=KEGG_ENZYME:2.7.1.200
fig|1639.4014.peg.1853	0.458234008475903		0.610551	0.51967	0	S	Belongs to the UPF0342 family	YMCA protein
fig|1639.4014.peg.2011	0.453757546601323		0.713049	0.635683	0	K	cAMP-binding proteins - catabolite gene activator and regulatory subunit of cAMP-dependent protein kinases	hypothetical protein
fig|1639.4014.peg.367	0.452024036418835		0.641799	0.55348	0	K	Bacterial regulatory proteins, tetR family	Transcriptional regulator%2C AcrR family
fig|1639.4014.peg.796	0.451759506333271		0.639106	0.550735	0	K	Transcriptional regulator	Transcriptional regulator%2C AcrR family
fig|1639.4014.peg.1452	0.451525247905576		0.716313	0.639777	0	S	Immunity protein 63	hypothetical protein
fig|1639.4014.peg.2554	0.450145697744988		0.690162	0.609114	recX	S	Modulates RecA activity	Regulatory protein RecX
fig|1639.4014.peg.1929	0.449690205525226		0.575926	0.48131	sod	C	radicals which are normally produced within the cells and which are toxic to biological systems	Superoxide dismutase [Mn] (EC 1.15.1.1);Ontology_term=KEGG_ENZYME:1.15.1.1
fig|1639.4014.peg.1342	0.447843148993112		0.629428	0.53948	moaB	H	May be involved in the biosynthesis of molybdopterin	Molybdenum cofactor biosynthesis protein MoaB
fig|1639.4014.peg.748	0.447433454324852		0.682253	0.599426	0	S	Belongs to the SprT family	Putative metallopeptidase (Zinc) SprT family
fig|1639.4014.peg.2653	0.446839457087033		0.660716	0.573291	0	K	Crp-like helix-turn-helix domain	Transcriptional regulator%2C Crp/Fnr family
fig|1639.4014.peg.1678	0.446443814512628		0.606099	0.514673	0	M	Listeria-Bacteroides repeat domain (List_Bact_rpt)	Internalin-like protein (LPXTG motif) Lmo0409 homolog
fig|1639.4014.peg.1989	0.442868254045396		0.711085	0.633008	udk	F	phosphorylates nucleosides or dinucleosides to make UMP or CMP using ATP or GTP as the donor	Uridine kinase (EC 2.7.1.48);Ontology_term=KEGG_ENZYME:2.7.1.48
fig|1639.4014.peg.1057	0.441954258533905		0.705928	0.627466	hemA	H	Catalyzes the NADPH-dependent reduction of glutamyl- tRNA(Glu) to glutamate 1-semialdehyde (GSA)	Glutamyl-tRNA reductase (EC 1.2.1.70);Ontology_term=KEGG_ENZYME:1.2.1.70
fig|1639.4014.peg.2567	0.440794968709638		0.639432	0.551227	0	S	Belongs to the UPF0761 family	Inner membrane protein YihY%2C formerly thought to be RNase BN
fig|1639.4014.peg.1733	0.438180632630075		0.740587	0.667362	0	P	Binding-protein-dependent transport system inner membrane component	L-cystine ABC transporter%2C permease protein TcyM
fig|1639.4014.peg.3	0.437242879453483		0.667289	0.580929	ppdK	G	Belongs to the PEP-utilizing enzyme family	Pyruvate%2Cphosphate dikinase (EC 2.7.9.1);Ontology_term=KEGG_ENZYME:2.7.9.1
fig|1639.4014.peg.1844	0.436767962660851		0.637714	0.549114	0	K	Cro/C1-type HTH DNA-binding domain	Uncharacterized transcriptional regulator YozG%2C Cro/CI family
fig|1639.4014.peg.871	0.436548763298864		0.711085	0.633225	hisG	E	Catalyzes the condensation of ATP and 5-phosphoribose 1- diphosphate to form N'-(5'-phosphoribosyl)-ATP (PR-ATP). Has a crucial role in the pathway because the rate of histidine biosynthesis seems to be controlled primarily by regulation of HisG enzymatic activity	ATP phosphoribosyltransferase (EC 2.4.2.17) > HisGs;Ontology_term=KEGG_ENZYME:2.4.2.17
fig|1639.4014.peg.2921	0.434051834694713		0.724606	0.6503	0	P	Major Facilitator Superfamily	Uncharacterized MFS-type transporter YycB
fig|1639.4014.peg.1732	0.432227424336048		0.751072	0.680263	0	P	permease	L-cystine ABC transporter%2C permease protein TcyL
fig|1639.4014.peg.1263	0.428290474323647		0.622689	0.532581	0	K	Transcriptional	Transcriptional regulator%2C Xre family
fig|1639.4014.peg.1447	0.427140162072941		0.645941	0.557693	0	K	Penicillinase repressor	Transcriptional repressor%2C BlaI/MecI family
fig|1639.4014.peg.1073	0.425867834691565		0.664623	0.578	accD	I	Component of the acetyl coenzyme A carboxylase (ACC) complex. Biotin carboxylase (BC) catalyzes the carboxylation of biotin on its carrier protein (BCCP) and then the CO(2) group is transferred by the transcarboxylase to acetyl-CoA to form malonyl- CoA	Acetyl-coenzyme A carboxyl transferase beta chain (EC 6.4.1.2);Ontology_term=KEGG_ENZYME:6.4.1.2
fig|1639.4014.peg.2794	0.421999851348887		0.75564	0.6864	argF	E	Reversibly catalyzes the transfer of the carbamoyl group from carbamoyl phosphate (CP) to the N(epsilon) atom of ornithine (ORN) to produce L-citrulline	Ornithine carbamoyltransferase (EC 2.1.3.3);Ontology_term=KEGG_ENZYME:2.1.3.3
fig|1639.4014.peg.837	0.419387976548379		0.705306	0.626446	0	S	Cell surface protein	hypothetical protein
fig|1639.4014.peg.620	0.419156842547045		0.646452	0.558776	0	L	CRISPR (clustered regularly interspaced short palindromic repeat), is an adaptive immune system that provides protection against mobile genetic elements (viruses, transposable elements and conjugative plasmids). CRISPR clusters contain sequences complementary to antecedent mobile elements and target invading nucleic acids. CRISPR clusters are transcribed and processed into CRISPR RNA (crRNA). Fun…	CRISPR-associated protein Cas2
fig|1639.4014.peg.2362	0.403316003495443		0.650981	0.563767	0	0	0	Lin2896 protein
fig|1639.4014.peg.1571	0.397354356901395		0.675953	0.591431	0	S	UPF0298 protein	UPF0298 protein YlbG
fig|1639.4014.peg.2107	0.395026498722841		0.710459	0.632198	abrB	K	Transition state regulator Abh	Transition state regulatory protein AbrB
fig|1639.4014.peg.111	0.393389503153026		0.67784	0.593306	0	K	UTRA	Transcriptional regulator%2C GntR family
fig|1639.4014.peg.452	0.391223434832873		0.783915	0.718694	0	S	cytochrome o ubiquinol oxidase	DedA protein
fig|1639.4014.peg.2353	0.390849778319482		0.747493	0.675291	0	K	Cyclic nucleotide-binding protein	cyclic nucleotide-binding protein
fig|1639.4014.peg.545	0.388786691932244		0.743906	0.671312	0	0	0	FIG00774217: hypothetical protein
fig|1639.4014.peg.2334	0.372606755114817		0.817423	0.76118	0	V	Multidrug transporter MatE	Multi antimicrobial extrusion protein (Na(+)/drug antiporter)%2C MATE family of MDR efflux pumps
fig|1639.4014.peg.2240	0.368510647042766		0.681491	0.59808	polC	L	Required for replicative DNA synthesis. This DNA polymerase also exhibits 3' to 5' exonuclease activity	DNA polymerase III polC-type (EC 2.7.7.7);Ontology_term=KEGG_ENZYME:2.7.7.7
fig|1639.4014.peg.1727	0.367810820611573		0.662821	0.575775	0	P	(Na H antiporter))	Sodium/hydrogen exchanger family protein
fig|1639.4014.peg.1140	0.363335843502447		0.690162	0.60893				hypothetical protein
fig|1639.4014.peg.2296	0.354100234890443		0.828979	0.77386				hypothetical protein
fig|1639.4014.peg.875	0.350738278201818		0.700738	0.620766	hisA	E	1-(5-phosphoribosyl)-5- (5-phosphoribosylamino)methylideneamino imidazole-4-carboxamide isomerase	Phosphoribosylformimino-5-aminoimidazole carboxamide ribotide isomerase (EC 5.3.1.16);Ontology_term=KEGG_ENZYME:5.3.1.16
fig|1639.4014.peg.459	0.350633748620142		0.723533	0.648379	0	0	0	Accessory gene regulator protein D
fig|1639.4014.peg.1711	0.346815261467672		0.701079	0.621407	0	M	NLP P60 protein	hypothetical protein
fig|1639.4014.peg.1275	0.346736786087371		0.808054	0.748179	0	S	protein domain typically associated with flavoprotein oxygenases, DIM6 NTAB family	Flavin reductase like domain protein in BltB locus
fig|1639.4014.peg.1665	0.346554624328676		0.731484	0.657682	0	V	ABC transporter	ABC-type antimicrobial peptide transport system%2C permease component
fig|1639.4014.peg.1422	0.339432413186169		0.750012	0.67831	0	S	Oxidoreductase	Oxidoreductase%2C Gfo/Idh/MocA family
fig|1639.4014.peg.1970	0.335148029397676		0.755325	0.685008	lepA	M	Required for accurate and efficient protein synthesis under certain stress conditions. May act as a fidelity factor of the translation reaction, by catalyzing a one-codon backward translocation of tRNAs on improperly translocated ribosomes. Back- translocation proceeds from a post-translocation (POST) complex to a pre-translocation (PRE) complex, thus giving elongation factor G a second chance to…	Translation elongation factor LepA
fig|1639.4014.peg.327	0.327007868598187		0.773852	0.705759	0	K	CAT RNA binding domain	Beta-glucoside bgl operon antiterminator%2C BglG family
fig|1639.4014.peg.1139	0.322109747543062		0.823618	0.768038	0	0	0	hypothetical protein
fig|1639.4014.peg.1354	0.317919837442045		0.783915	0.718827	0	L	Protein of unknown function (DUF4038)	hypothetical protein
fig|1639.4014.peg.2202	0.310765659391538		0.775504	0.707523	0	0	0	Uncharacterized protein YneQ
fig|1639.4014.peg.1748	0.309852071283142		0.765699	0.697563	int	L	Recombinase zinc beta ribbon domain	Integrase [Bacteriophage A118]
fig|1639.4014.peg.2860	0.309546629433391		0.751278	0.680698	0	S	Belongs to the BI1 family	Uncharacterized protein YetJ
fig|1639.4014.peg.2039	0.307849376547354		0.773561	0.705238	0	S	Oxidoreductase family, C-terminal alpha/beta domain	Myo-inositol 2-dehydrogenase (EC 1.1.1.18);Ontology_term=KEGG_ENZYME:1.1.1.18
fig|1639.4014.peg.2248	0.305909990672702		0.861168	0.812454	truB	J	Responsible for synthesis of pseudouridine from uracil- 55 in the psi GC loop of transfer RNAs	tRNA pseudouridine(55) synthase (EC 5.4.99.25);Ontology_term=KEGG_ENZYME:5.4.99.25
fig|1639.4014.peg.1906	0.303268203004976		0.765568	0.697191	0	V	VanZ like family	hypothetical protein
fig|1639.4014.peg.1710	0.295587102746899		0.757191	0.688059	0	0	0	hypothetical protein
fig|1639.4014.peg.963	0.295043557320641		0.778946	0.711435	0	KLT	Protein kinase domain	Probable serine/threonine-protein kinase pknB (EC 2.7.11.1);Ontology_term=KEGG_ENZYME:2.7.11.1
fig|1639.4014.peg.572	0.294406564233915		0.762987	0.694589	0	M	LXG domain of WXG superfamily	hypothetical protein
fig|1639.4014.peg.2759	0.286239405207031		0.814659	0.757883	0	V	Multidrug transporter MatE	Multi antimicrobial extrusion protein (Na(+)/drug antiporter)%2C MATE family of MDR efflux pumps
fig|1639.4014.peg.2171	0.284806561586223		0.755475	0.685627	0	M	internalin	Internalin B (GW modules)
fig|1639.4014.peg.2331	0.284085888623339		0.781117	0.714711	0	K	transcriptional	multidrug efflux transporter transcriptional regulatory protein
fig|1639.4014.peg.2162	0.283853425613126		0.749768	0.677842	0	0	0	hypothetical protein
fig|1639.4014.peg.1108	0.283780460939727		0.80369	0.743606	hly	M	Sulfhydryl-activated toxin that causes cytolysis by forming pores in cholesterol containing host membranes. After binding to target membranes, the protein undergoes a major conformation change, leading to its insertion in the host membrane and formation of an oligomeric pore complex	Thiol-activated cytolysin
fig|1639.4014.peg.36	0.283357354990713		0.78177	0.715895	panD	H	Catalyzes the pyruvoyl-dependent decarboxylation of aspartate to produce beta-alanine	Aspartate 1-decarboxylase (EC 4.1.1.11);Ontology_term=KEGG_ENZYME:4.1.1.11
fig|1639.4014.peg.674	0.278816795998286		0.841333	0.788732	0	S	SMI1 / KNR4 family	hypothetical protein
fig|1639.4014.peg.1239	0.278175349949806		0.760834	0.692124	0	S	Peptidase_C39 like family	hypothetical protein
fig|1639.4014.peg.2066	0.277977727991835		0.814659	0.757385	0	0	0	hypothetical protein
fig|1639.4014.peg.917	0.275921153949807		0.790448	0.726909	0	K	RpiR family transcriptional regulator	Phosphosugar-binding transcriptional regulator
fig|1639.4014.peg.1127	0.265808275921531		0.791752	0.72837	0	S	Antibiotic biosynthesis monooxygenase	hypothetical protein
fig|1639.4014.peg.1278	0.265335248479051		0.80352	0.742917	0	H	Lipoate-protein ligase	Lipoate-protein ligase A
fig|1639.4014.peg.617	0.263873831325573		0.80034	0.739141	0	0	0	hypothetical protein
fig|1639.4014.peg.2345	0.260434562440928		0.80034	0.739182	0	G	Belongs to the glycerate kinase type-1 family	Glycerate kinase (EC 2.7.1.31);Ontology_term=KEGG_ENZYME:2.7.1.31
fig|1639.4014.peg.2099	0.252379352507512		0.792716	0.729781	0	M	Collagen binding domain	Putative peptidoglycan bound protein (LPXTG motif) Lmo0160 homolog
fig|1639.4014.peg.522	0.248170021762354		0.808511	0.749089	0	E	IrrE N-terminal-like domain	Phage protein
fig|1639.4014.peg.1634	0.246921282783653		0.835046	0.781457	budA	H	Alpha-acetolactate decarboxylase	Alpha-acetolactate decarboxylase (EC 4.1.1.5);Ontology_term=KEGG_ENZYME:4.1.1.5
fig|1639.4014.peg.2728	0.246510299117338		0.75564	0.686318	0	V	ABC transporter (permease)	ABC transporter-like sensor and permease protein
fig|1639.4014.peg.2809	0.245353811981574		0.837249	0.784349	0	S	ABC-2 family transporter protein	Membrane protein
fig|1639.4014.peg.1670	0.241779391950426		0.79503	0.7327	0	U	Belongs to the peptidase S26 family	hypothetical protein
fig|1639.4014.peg.2726	0.240110913643042		0.843054	0.790625	0	K	Acetyltransferase (GNAT) domain	Acetyltransferase%2C GNAT family
fig|1639.4014.peg.2415	0.234467857551719		0.865206	0.816837	0	U	Preprotein translocase subunit YajC	Protein translocase subunit YajC
fig|1639.4014.peg.219	0.234221385652998		0.844932	0.794062	0	S	Putative inner membrane exporter, YdcZ	Membrane protein
fig|1639.4014.peg.2513	0.233168745530255		0.831316	0.776592	0	L	DNA mismatch repair protein MutT	8-oxo-dGTPase Bsu YtkD / 8-oxo-GTPase Bsu YtkD
fig|1639.4014.peg.2660	0.232679402678359		0.821144	0.765188	0	G	Belongs to the phosphoglycerate mutase family	Phosphoglycerate mutase family protein
fig|1639.4014.peg.2247	0.232574315642511		0.812993	0.755282	rbfA	J	One of several proteins that assist in the late maturation steps of the functional core of the 30S ribosomal subunit. Associates with free 30S ribosomal subunits (but not with 30S subunits that are part of 70S ribosomes or polysomes). Required for efficient processing of 16S rRNA. May interact with the 5'-terminal helix region of 16S rRNA	Ribosome-binding factor A
fig|1639.4014.peg.1484	0.231125936770596		0.871712	0.829034	0	G	ABC transporter substrate-binding protein	N-acetyl-D-glucosamine ABC transporter%2C substrate-binding protein
fig|1639.4014.peg.1075	0.228586477602803		0.834636	0.780798	0	S	DHH family	3'-to-5' oligoribonuclease A%2C Bacillus type
fig|1639.4014.peg.2526	0.228476217319005		0.872861	0.831121	0	EGP	MFS transporter	Uncharacterized MFS-type transporter
fig|1639.4014.peg.2522	0.221158180100692		0.850093	0.800146	0	H	catalyzes the formation of 5,10-methylenetetrahydrofolate from 5-methyltetrahydrofolate and S-adenosyl-L-homocysteine and methionine from S-adenosyl-L-methionine and L-homocysteine	5%2C10-methylenetetrahydrofolate reductase (EC 1.5.1.20) / Homolog of homocysteine-binding domain;Ontology_term=KEGG_ENZYME:1.5.1.20
fig|1639.4014.peg.332	0.206535453670049		0.871073	0.827563	ychF	J	ATPase that binds to both the 70S ribosome and the 50S ribosomal subunit in a nucleotide-independent manner	GTP-binding and nucleic acid-binding protein YchF
fig|1639.4014.peg.2220	0.204562615138647		0.844209	0.792546	arsB	U	Involved in arsenical resistance. Thought to form the channel of an arsenite pump	Arsenite/antimonite:H+ antiporter ArsB
fig|1639.4014.peg.2434	0.202068059840455		0.856845	0.807526	0	S	Domain of unknown function (DUF1963)	hypothetical protein
fig|1639.4014.peg.2796	0.201406491486401		0.871712	0.828711	0	OU	Signal peptidase	Protease IV
fig|1639.4014.peg.431	0.199624590807444		0.878442	0.839503	0	G	PTS system fructose IIA component	PTS system%2C IIA component
fig|1639.4014.peg.1481	0.198188873330959		0.887431	0.85103	0	K	lacI family	Transcriptional regulator%2C LacI family
fig|1639.4014.peg.2113	0.198040602077637		0.850093	0.800495	0	G	Glycosyl hydrolase	glycosyl hydrolase%2C family 38
fig|1639.4014.peg.178	0.194969608772947		0.843534	0.791354	0	T	Belongs to the low molecular weight phosphotyrosine protein phosphatase family	Low molecular weight protein tyrosine phosphatase (EC 3.1.3.48);Ontology_term=KEGG_ENZYME:3.1.3.48
fig|1639.4014.peg.3015	0.192237957064118		0.870208	0.825877	0	M	Leucine-rich repeat (LRR) protein	hypothetical protein
fig|1639.4014.peg.2982	0.191414177042352		0.875133	0.834604	0	0	0	hypothetical protein
fig|1639.4014.peg.2040	0.191291766037087		0.844646	0.793235	0	G	AP endonuclease family 2 C terminus	Xylose isomerase-like TIM-barrel protein SAV0219
fig|1639.4014.peg.563	0.187421471998159		0.857114	0.808257	0	M	domain protein	Putative peptidoglycan bound protein (LPXTG motif) Lmo0835 homolog
fig|1639.4014.peg.1554	0.184576443492418		0.89116	0.856669	0	S	Domain of unknown function (DUF4305)	hypothetical protein
fig|1639.4014.peg.2158	0.184462492482099		0.8699	0.824476	aroD	E	Involved in the third step of the chorismate pathway, which leads to the biosynthesis of aromatic amino acids. Catalyzes the cis-dehydration of 3-dehydroquinate (DHQ) and introduces the first double bond of the aromatic ring to yield 3- dehydroshikimate	3-dehydroquinate dehydratase I (EC 4.2.1.10);Ontology_term=KEGG_ENZYME:4.2.1.10
fig|1639.4014.peg.512	0.175544971428459		0.889595	0.854576	0	C	nitroreductase	Nitroreductase family protein
fig|1639.4014.peg.2562	0.167721522847303		0.8699	0.823996	0	0	0	hypothetical protein
fig|1639.4014.peg.984	0.162068019439126		0.8699	0.824102	0	0	0	hypothetical protein
fig|1639.4014.peg.347	0.158347907943009		0.874586	0.833504	noc	D	Effects nucleoid occlusion by binding relatively nonspecifically to DNA and preventing the assembly of the division machinery in the vicinity of the nucleoid, especially under conditions that disturb the cell cycle. It helps to coordinate cell division and chromosome segregation by preventing the formation of the Z ring through the nucleoid, which would cause chromosome breakage	Chromosome (plasmid) partitioning protein ParB-2
fig|1639.4014.peg.604	0.155394383216504		0.870679	0.826612	0	I	metal ion binding	Putative Nudix hydrolase YfcD (EC 3.6.-.-);Ontology_term=KEGG_ENZYME:3.6.-.-
fig|1639.4014.peg.203	0.154985290748144		0.874314	0.832956	0	K	Bacterial regulatory proteins, tetR family	Transcriptional regulator%2C TetR family
fig|1639.4014.peg.2285	0.154493759756425		0.8699	0.824342	cspL	K	cold-shock protein	Cold shock protein of CSP family
fig|1639.4014.peg.933	0.152313958644054		0.912514	0.882328	0	C	Glucose dehydrogenase C-terminus	Galactitol-1-phosphate 5-dehydrogenase (EC 1.1.1.251);Ontology_term=KEGG_ENZYME:1.1.1.251
fig|1639.4014.peg.886	0.145429597719955		0.892509	0.858262	0	S	Domain in cystathionine beta-synthase and other proteins.	CBS domain protein
fig|1639.4014.peg.2656	0.143356603522494		0.89589	0.862242	0	F	NUDIX domain	MutT/Nudix family protein
fig|1639.4014.peg.485	0.142683620553722		0.878125	0.838619	0	C	Belongs to the D-isomer specific 2-hydroxyacid dehydrogenase family	Glyoxylate reductase (EC 1.1.1.79) / Glyoxylate reductase (EC 1.1.1.26) / Hydroxypyruvate reductase (EC 1.1.1.81);Ontology_term=KEGG_ENZYME:1.1.1.79,KEGG_ENZYME:1.1.1.26,KEGG_ENZYME:1.1.1.81
fig|1639.4014.peg.1443	0.139781024008628		0.879916	0.842368	0	J	16S rRNA methyltransferase	16S rRNA (guanine(1207)-N(2))-methyltransferase (EC 2.1.1.172);Ontology_term=KEGG_ENZYME:2.1.1.172
fig|1639.4014.peg.2045	0.139294561281669		0.889719	0.85499	0	K	- Catabolite gene activator and regulatory subunit of cAMP-dependent protein	hypothetical protein
fig|1639.4014.peg.1674	0.134614263523085		0.922035	0.896415	0	P	ZIP Zinc transporter	Metal transporter%2C ZIP family
fig|1639.4014.peg.1285	0.134557940429399		0.927064	0.90253	0	0	0	hypothetical protein
fig|1639.4014.peg.1557	0.129392960917126		0.8769	0.83687	groEL	O	Prevents misfolding and promotes the refolding and proper assembly of unfolded polypeptides generated under stress conditions	Heat shock protein 60 kDa family chaperone GroEL
fig|1639.4014.peg.1688	0.118806554191782		0.955041	0.936402	0	G	PTS system, Lactose/Cellobiose specific IIB subunit	PTS system%2C IIB component
fig|1639.4014.peg.1170	0.118338976207363		0.917326	0.889409	0	S	membrane	Terminal oxidase biogenesis protein CtaM%2C putative heme A%2C heme O chaperone
fig|1639.4014.peg.2750	0.116605330150068		0.910433	0.879413	0	G	PTS galactitol transporter subunit IIC	PTS system%2C galactitol-specific IIC component
fig|1639.4014.peg.720	0.116302883536285		0.918876	0.891824	mgtA	P	Magnesium ABC transporter ATPase	Mg(2+) transport ATPase%2C P-type (EC 3.6.3.2);Ontology_term=KEGG_ENZYME:3.6.3.2
fig|1639.4014.peg.128	0.114983082294869		0.913932	0.884851	0	S	HD containing hydrolase-like enzyme	Nucleotidase YfbR%2C HD superfamily
fig|1639.4014.peg.45	0.108161233186647		0.927383	0.903148	0	S	membrane	Uncharacterized UPF0750 membrane protein YpjC
fig|1639.4014.peg.1585	0.107204858073746		0.908868	0.876698	pbpB	M	penicillin-binding protein	Cell division protein FtsI [Peptidoglycan synthetase] (EC 2.4.1.129) @ Penicillin-binding protein 2B;Ontology_term=KEGG_ENZYME:2.4.1.129
fig|1639.4014.peg.1749	0.106069697087668		0.907259	0.874246				hypothetical protein
fig|1639.4014.peg.373	0.102430040675344		0.912514	0.882087	0	K	AraC family transcriptional regulator	Transcriptional regulator%2C AraC family / Glycoside hydrolase
fig|1639.4014.peg.1933	0.102364791272651		0.912674	0.882785	0	S	Branched-chain amino acid transporter AzlD	hypothetical protein
fig|1639.4014.peg.678	0.078656591692078		0.9638	0.947859	0	C	Phosphotriesterase	phosphotriesterase family protein
fig|1639.4014.peg.1058	0.078439355511545		0.934346	0.912093	engB	D	Necessary for normal cell division and for the maintenance of normal septation	GTP-binding protein EngB
fig|1639.4014.peg.2957	0.074339371603469		0.94193	0.921054	0	S	Belongs to the short-chain dehydrogenases reductases (SDR) family	Oxidoreductase%2C short-chain dehydrogenase/reductase family
fig|1639.4014.peg.1044	0.053238789797813		0.956762	0.938722	0	S	Protein of unknown function (DUF1027)	Uncharacterized DUF1027 domain protein YutD
fig|1639.4014.peg.1741	0.048849478182778		0.97238	0.961122	0	S	Protein of unknown function (DUF523)	Uncharacterized protein YbbK
fig|1639.4014.peg.382	0.019408308147826		0.987117	0.981566	0	S	Nitroreductase family	Nitroreductase family protein
fig|1639.4014.peg.287	0.0913508400014117		0.922035	0.896218	0	C	propanediol utilization protein	Cob(III)alamin reductase @ Cob(II)alamin reductase
fig|1639.4014.peg.514	0.0913123154073006		0.962932	0.946686	0	G	chitinase	Chitinase (EC 3.2.1.14);Ontology_term=KEGG_ENZYME:3.2.1.14
fig|1639.4014.peg.557	0.0912132854622008		0.933681	0.910825	nifJ	C	Oxidoreductase required for the transfer of electrons from pyruvate to flavodoxin	Pyruvate-flavodoxin oxidoreductase
fig|1639.4014.peg.1540	0.0904243448811315		0.924748	0.899969	0	S	Phosphotransferase enzyme family	putative phosphotransferase
fig|1639.4014.peg.2541	0.0872258168143688		0.934248	0.911687	0	S	Protein of unknown function DUF58	FIG002343: hypothetical protein
fig|1639.4014.peg.2739	0.0854042789913004		0.944942	0.92499	feoB	P	transporter of a GTP-driven Fe(2 ) uptake system	Ferrous iron transport protein B
fig|1639.4014.peg.2861	0.0817331302579873		0.930531	0.907444	clpB	O	Part of a stress-induced multi-chaperone system, it is involved in the recovery of the cell from heat-induced damage, in cooperation with DnaK, DnaJ and GrpE	Chaperone protein ClpB (ATP-dependent unfoldase)
fig|1639.4014.peg.297	0.0662722885417653		0.966225	0.95134	0	P	ABC transporter ATP-binding	Heterodimeric efflux ABC transporter%2C permease/ATP-binding subunit 1
fig|1639.4014.peg.2287	0.0662198373251537		0.962203	0.945651	0	J	FtsJ-like methyltransferase	RNA binding methyltransferase FtsJ like
fig|1639.4014.peg.2003	0.0546644337064066		0.958516	0.94076	0	S	Alpha/beta hydrolase family	Hydrolase%2C alpha/beta fold family
fig|1639.4014.peg.1508	0.0531852155850867		0.969853	0.957983	pyrC	F	Belongs to the metallo-dependent hydrolases superfamily. DHOase family. Class I DHOase subfamily	Dihydroorotase (EC 3.5.2.3);Ontology_term=KEGG_ENZYME:3.5.2.3
fig|1639.4014.peg.156	0.0510294711358776		0.966225	0.951522	0	M	transferase	Undecaprenyl-phosphate alpha-N-acetylglucosaminyl 1-phosphate transferase (EC 2.7.8.33);Ontology_term=KEGG_ENZYME:2.7.8.33
fig|1639.4014.peg.1745	0.0475929732207439		0.964056	0.948749	fruA	G	PTS fructose transporter subunit IIC	PTS system%2C fructose-specific IIA component (EC 2.7.1.202) / PTS system%2C fructose-specific IIB component (EC 2.7.1.202) / PTS system%2C fructose-specific IIC component;Ontology_term=KEGG_ENZYME:2.7.1.202,KEGG_ENZYME:2.7.1.202
fig|1639.4014.peg.194	0.0452802802477903		0.968145	0.954054	cpoA	M	Glycosyl transferases group 1	Glycosyltransferase LafB%2C responsible for the formation of Gal-Glc-DAG
fig|1639.4014.peg.2825	0.0429924508774164		0.969391	0.956884	0	S	Guanine permease	Guanine/hypoxanthine permease PbuO
fig|1639.4014.peg.213	0.0388786930376606		0.985567	0.979698	0	MNU	Mannosyl-glycoprotein endo-beta-N-acetylglucosaminidase	N-acetylmuramoyl-L-alanine amidase%2C family 4
fig|1639.4014.peg.325	0.0368718526373437		0.979135	0.969094	0	G	Glycosyl hydrolase family 1	6-phospho-beta-glucosidase (EC 3.2.1.86);Ontology_term=KEGG_ENZYME:3.2.1.86
fig|1639.4014.peg.1268	0.0360992280335155		0.971769	0.960197	0	0	0	Bile acid 7-alpha dehydratase BaiE (EC 4.2.1.106);Ontology_term=KEGG_ENZYME:4.2.1.106
fig|1639.4014.peg.2460	0.0353839595327288		0.980132	0.970729	mreD	M	shape-determining protein	Rod shape-determining protein MreD
fig|1639.4014.peg.1729	0.0342587091878765		0.984785	0.977293	0	S	FMN reductase	FMN reductase (NADPH) (EC 1.5.1.38);Ontology_term=KEGG_ENZYME:1.5.1.38
fig|1639.4014.peg.2295	0.0259299615291475		0.979541	0.96982	0	C	Dihydrolipoamide acetyltransferase component of pyruvate dehydrogenase complex	Dihydrolipoamide acyltransferase component of branched-chain alpha-keto acid dehydrogenase complex (EC 2.3.1.168);Ontology_term=KEGG_ENZYME:2.3.1.168
fig|1639.4014.peg.2645	0.0243959909963306		0.985219	0.978374	0	0	0	hypothetical protein
fig|1639.4014.peg.1845	0.0234799853950776		0.984371	0.976358	0	S	Protein of unknown function (DUF2975)	hypothetical protein
fig|1639.4014.peg.1822	0.0232534732059824		0.988096	0.982866	0	K	MerR, DNA binding	Transcriptional regulator%2C MerR family
fig|1639.4014.peg.2671	0.0205094266272132		0.984371	0.976556	uvrC	L	The UvrABC repair system catalyzes the recognition and processing of DNA lesions. UvrC both incises the 5' and 3' sides of the lesion. The N-terminal half is responsible for the 3' incision and the C-terminal half is responsible for the 5' incision	Excinuclease ABC subunit C
fig|1639.4014.peg.1920	0.0177726870191442		0.989768	0.985565	0	S	YjbR	hypothetical protein
fig|1639.4014.peg.3003	0.0177529571674881		0.985567	0.9792	0	S	general stress protein	General stress protein
fig|1639.4014.peg.868	0.0033841499868339		0.99732	0.996634	ogt	L	Methyltransferase	Methylated-DNA--protein-cysteine methyltransferase
fig|1639.4014.peg.2474	0.00863708545356916		0.994714	0.991752	0	S	Hypothetical protein (DUF2513)	hypothetical protein
fig|1639.4014.peg.1950	0.00523018326853752		0.99732	0.995696	recO	L	Involved in DNA repair and RecF pathway recombination	DNA recombination and repair protein RecO
fig|1639.4014.peg.306	0.00430242476730003		0.99732	0.995354	topB	L	Releases the supercoiling and torsional tension of DNA, which is introduced during the DNA replication and transcription, by transiently cleaving and rejoining one strand of the DNA duplex. Introduces a single-strand break via transesterification at a target site in duplex DNA. The scissile phosphodiester is attacked by the catalytic tyrosine of the enzyme, resulting in the formation of a DNA-(5'…	DNA topoisomerase III (EC 5.99.1.2);Ontology_term=KEGG_ENZYME:5.99.1.2
fig|1639.4014.peg.1728	0.00357157853034118		0.998143	0.997813	0	K	Bacterial regulatory helix-turn-helix protein, lysR family	LysR-family transcriptional regulator Bsu YtlI
fig|1639.4014.peg.487	0.00163344349981742		0.998473	0.998473				hypothetical protein
fig|1639.4014.peg.2341		0.0038762	0.99732	0.99666	0	K	SIS domain	phosphosugar-binding protein
fig|1639.4014.peg.1183		0.00395398	0.99732	0.996058	0	0	0	FIG00774302: hypothetical protein
fig|1639.4014.peg.2508		0.00668443	0.996814	0.994495	metK	H	Catalyzes the formation of S-adenosylmethionine (AdoMet) from methionine and ATP. The overall synthetic reaction is composed of two sequential steps, AdoMet formation and the subsequent tripolyphosphate hydrolysis which occurs prior to release of AdoMet from the enzyme	S-adenosylmethionine synthetase (EC 2.5.1.6);Ontology_term=KEGG_ENZYME:2.5.1.6
fig|1639.4014.peg.2104		0.00730801	0.996814	0.994506	0	S	Protein of unknown function (DUF890)	tRNA(1)(Val) (adenine(37)-N(6))-methyltransferase (EC 2.1.1.223);Ontology_term=KEGG_ENZYME:2.1.1.223
fig|1639.4014.peg.746		0.00957763	0.993825	0.990537	0	S	SMI1 / KNR4 family (SUKH-1)	hypothetical protein
fig|1639.4014.peg.340		0.0125632	0.989768	0.985839	0	G	PTS beta-glucoside transporter subunit IIABC	PTS system%2C beta-glucoside-specific IIB component / PTS system%2C beta-glucoside-specific IIC component / PTS system%2C beta-glucoside-specific IIA component
fig|1639.4014.peg.2186		0.0127284	0.989768	0.9857	0	0	0	hypothetical protein
fig|1639.4014.peg.394		0.016102	0.990912	0.987307	0	K	Transcriptional regulator	Transcriptional regulator YcjW%2C LacI family%2C possibly involved in maltodextrin utilization pathway
fig|1639.4014.peg.780		0.0215659	0.989768	0.985659	0	S	membrane	Substrate-specific component QueT (COG4708) of predicted queuosine-regulated ECF transporter
fig|1639.4014.peg.2023		0.0238963	0.985219	0.978369	0	K	UTRA	Transcriptional regulator%2C GntR family
fig|1639.4014.peg.700		0.0260817	0.985567	0.97949	0	S	YjbR	hypothetical protein
fig|1639.4014.peg.1313		0.0265757	0.98413	0.975666				N-acetylglucosaminidase (EC 3.2.1.96) Auto;Ontology_term=KEGG_ENZYME:3.2.1.96
fig|1639.4014.peg.1706		0.0285509	0.983105	0.974	galU	M	UTP--glucose-1-phosphate uridylyltransferase	UTP--glucose-1-phosphate uridylyltransferase (EC 2.7.7.9);Ontology_term=KEGG_ENZYME:2.7.7.9
fig|1639.4014.peg.1981		0.0285636	0.983432	0.974648	aroE	E	Involved in the biosynthesis of the chorismate, which leads to the biosynthesis of aromatic amino acids. Catalyzes the reversible NADPH linked reduction of 3-dehydroshikimate (DHSA) to yield shikimate (SA)	Shikimate 5-dehydrogenase I alpha (EC 1.1.1.25);Ontology_term=KEGG_ENZYME:1.1.1.25
fig|1639.4014.peg.210		0.0286472	0.977261	0.966916	0	0	0	hypothetical protein
fig|1639.4014.peg.1476		0.0368972	0.973201	0.962578	0	L	RNA helicases	ATP-dependent RNA helicase YfmL
fig|1639.4014.peg.2946		0.0382667	0.97255	0.961612	coaA	F	Pantothenic acid kinase	Pantothenate kinase (EC 2.7.1.33);Ontology_term=KEGG_ENZYME:2.7.1.33
fig|1639.4014.peg.2923		0.0430666	0.969391	0.956794	0	L	Helix-hairpin-helix motif	Metallo-beta-lactamase superfamily
fig|1639.4014.peg.1420		0.0436864	0.967001	0.952607	nrdD	F	Ribonucleoside-triphosphate reductase	Ribonucleotide reductase of class III (anaerobic)%2C large subunit (EC 1.17.4.2);Ontology_term=KEGG_ENZYME:1.17.4.2
fig|1639.4014.peg.840		0.044146	0.969391	0.956755	0	S	Biotin synthase	Substrate-specific component BioY of biotin ECF transporter
fig|1639.4014.peg.1846		0.0482733	0.9618	0.944938	0	EGP	Major facilitator Superfamily	Uncharacterized MFS-type transporter
fig|1639.4014.peg.2355		0.0502858	0.960243	0.94309	0	S	Competence protein TfoX	hypothetical protein
fig|1639.4014.peg.2029		0.0514302	0.964056	0.948636	0	0	0	hypothetical protein
fig|1639.4014.peg.449		0.0526452	0.969391	0.955941	0	E	Belongs to the carbamate kinase family	Carbamate kinase (EC 2.7.2.2);Ontology_term=KEGG_ENZYME:2.7.2.2
fig|1639.4014.peg.2346		0.0548385	0.96902	0.955237	0	K	Transcriptional regulator, LacI family	Bacillus subtilis catabolite repression transcription factor CcpB
fig|1639.4014.peg.2206		0.055835	0.960112	0.942644	parE	L	Topoisomerase IV is essential for chromosome segregation. It relaxes supercoiled DNA. Performs the decatenation events required during the replication of a circular DNA molecule	Topoisomerase IV subunit B (EC 5.99.1.-);Ontology_term=KEGG_ENZYME:5.99.1.-
fig|1639.4014.peg.2803		0.0624326	0.942277	0.921705	0	D	Belongs to the FtsK SpoIIIE SftA family	DNA translocase FtsK
fig|1639.4014.peg.113		0.0644301	0.948916	0.930082	mro	G	Converts alpha-aldose to the beta-anomer	Aldose 1-epimerase (EC 5.1.3.3);Ontology_term=KEGG_ENZYME:5.1.3.3
fig|1639.4014.peg.1305		0.0644599	0.956453	0.938103	0	H	Belongs to the prolyl-tRNA editing family. YbaK EbsC subfamily	Cys-tRNA(Pro) deacylase YbaK
fig|1639.4014.peg.1740		0.0686268	0.946456	0.927045	psuG	H	Catalyzes the reversible cleavage of pseudouridine 5'- phosphate (PsiMP) to ribose 5-phosphate and uracil. Functions biologically in the cleavage direction, as part of a pseudouridine degradation pathway	Pseudouridine 5'-phosphate glycosidase (EC 4.2.1.70);Ontology_term=KEGG_ENZYME:4.2.1.70
fig|1639.4014.peg.2715		0.0686552	0.939445	0.918313	0	S	CAAX protease self-immunity	CAAX amino terminal protease family protein
fig|1639.4014.peg.2899		0.0744855	0.943198	0.922918	0	J	Responsible for synthesis of pseudouridine from uracil	Similar to ribosomal large subunit pseudouridine synthase D%2C Bacillus subtilis YjbO type
fig|1639.4014.peg.1738		0.083218	0.939445	0.918139	rsuA	J	Belongs to the pseudouridine synthase RsuA family	Ribosomal small subunit pseudouridine synthase A (EC 5.4.99.19);Ontology_term=KEGG_ENZYME:5.4.99.19
fig|1639.4014.peg.133		0.090047	0.969526	0.957338	pstB2	P	Part of the ABC transporter complex PstSACB involved in phosphate import. Responsible for energy coupling to the transport system	Phosphate transport ATP-binding protein PstB (TC 3.A.1.7.1)
fig|1639.4014.peg.2007		0.090309	0.944942	0.925249	0	K	Transcriptional regulator	Iron-sulfur cluster regulator IscR
fig|1639.4014.peg.564		0.0915592	0.939445	0.918215	0	O	protein (LPXTG motif)	Internalin-like protein (LPXTG motif) Lmo0331 homolog
fig|1639.4014.peg.2521		0.0942829	0.928107	0.904466	menA	H	Belongs to the MenA family. Type 1 subfamily	1%2C4-dihydroxy-2-naphthoate polyprenyltransferase (EC 2.5.1.74);Ontology_term=KEGG_ENZYME:2.5.1.74
fig|1639.4014.peg.1247		0.0960276	0.917052	0.888839	0	S	Bacterial Ig-like domain (group 3)	Internalin-like protein (LPXTG motif) Lmo0732 homolog
fig|1639.4014.peg.2691		0.0975849	0.924458	0.899382	fabG	IQ	reductase	3-oxoacyl-[acyl-carrier protein] reductase (EC 1.1.1.100)%2C FadG;Ontology_term=KEGG_ENZYME:1.1.1.100
fig|1639.4014.peg.1714		0.100992	0.915122	0.886666	0	K	M protein trans-acting positive regulator (MGA) PRD domain	hypothetical protein
fig|1639.4014.peg.2020		0.101825	0.923526	0.89817	0	K	GNAT family	Acetyltransferase%2C GNAT family
fig|1639.4014.peg.2814		0.108026	0.910433	0.879203	0	J	Responsible for synthesis of pseudouridine from uracil	Similar to ribosomal large subunit pseudouridine synthase D%2C Bacillus subtilis YhcT type
fig|1639.4014.peg.1115		0.10808	0.917943	0.89031	0	0	0	hypothetical protein
fig|1639.4014.peg.414		0.108924	0.938344	0.916305	recF	L	it is required for DNA replication and normal SOS inducibility. RecF binds preferentially to single-stranded, linear DNA. It also seems to bind ATP	DNA recombination and repair protein RecF
fig|1639.4014.peg.2356		0.110393	0.907783	0.875051	serS	J	Catalyzes the attachment of serine to tRNA(Ser). Is also able to aminoacylate tRNA(Sec) with serine, to form the misacylated tRNA L-seryl-tRNA(Sec), which will be further converted into selenocysteinyl-tRNA(Sec)	Seryl-tRNA synthetase (EC 6.1.1.11);Ontology_term=KEGG_ENZYME:6.1.1.11
fig|1639.4014.peg.2813		0.111749	0.920432	0.893943	0	K	Transcriptional regulator	Methylphosphotriester-DNA--protein-cysteine S-methyltransferase (EC 2.1.1.n11) / ADA regulatory protein
fig|1639.4014.peg.407		0.112721	0.927728	0.903791	rnpA	J	RNaseP catalyzes the removal of the 5'-leader sequence from pre-tRNA to produce the mature 5'-terminus. It can also cleave other RNA substrates such as 4.5S RNA. The protein component plays an auxiliary but essential role in vivo by binding to the 5'-leader sequence and broadening the substrate specificity of the ribozyme	Ribonuclease P protein component (EC 3.1.26.5);Ontology_term=KEGG_ENZYME:3.1.26.5
fig|1639.4014.peg.1653		0.11582	0.921448	0.895234	0	G	Belongs to the glycosyl hydrolase 31 family	Alpha-glucosidases%2C family 31 of glycosyl hydrolases
fig|1639.4014.peg.911		0.126178	0.913227	0.883622	0	S	Uncharacterized protein conserved in bacteria (DUF2334)	putative secreted protein
fig|1639.4014.peg.790		0.130129	0.907941	0.875504	0	K	lacI family	Transcriptional regulator%2C LacI family
fig|1639.4014.peg.1643		0.130551	0.930381	0.906991	ilvD	H	Belongs to the IlvD Edd family	Dihydroxy-acid dehydratase (EC 4.2.1.9);Ontology_term=KEGG_ENZYME:4.2.1.9
fig|1639.4014.peg.710		0.132592	0.896282	0.863075	kdpC	P	Part of the high-affinity ATP-driven potassium transport (or Kdp) system, which catalyzes the hydrolysis of ATP coupled with the electrogenic transport of potassium into the cytoplasm. This subunit acts as a catalytic chaperone that increases the ATP- binding affinity of the ATP-hydrolyzing subunit KdpB by the formation of a transient KdpB KdpC ATP ternary complex	Potassium-transporting ATPase C chain (EC 3.6.3.12) (TC 3.A.3.7.1);Ontology_term=KEGG_ENZYME:3.6.3.12
fig|1639.4014.peg.1426		0.133931	0.912514	0.88174	0	K	GNAT family	Acetyltransferase%2C GNAT family
fig|1639.4014.peg.1316		0.137736	0.913932	0.884909	0	P	ABC transporter substrate-binding protein	Vitamin B12 ABC transporter%2C substrate-binding protein BtuF
fig|1639.4014.peg.2		0.137954	0.910322	0.878703	0	F	Bifunctional serine threonine kinase and phosphorylase involved in the regulation of the pyruvate, phosphate dikinase (PPDK) by catalyzing its phosphorylation dephosphorylation	Phosphoenolpyruvate synthase regulatory protein
fig|1639.4014.peg.858		0.140963	0.914559	0.885819	0	H	50S rRNA methyltransferase	Putative ribosomal RNA large subunit methyltransferase YwbD
fig|1639.4014.peg.942		0.142636	0.893809	0.859807	0	M	Glycosyltransferase like family 2	Glycosyl transferase
fig|1639.4014.peg.1918		0.143106	0.887515	0.851991	opuCA	P	ABC transporter, ATP-binding protein	Choline ABC transport system%2C ATP-binding protein OpuBA
fig|1639.4014.peg.2658		0.143541	0.887515	0.851985	dbpA	F	DEAD-box RNA helicase involved in the assembly of the 50S ribosomal subunit. Has an RNA-dependent ATPase activity, which is specific for 23S rRNA, and a 3' to 5' RNA helicase activity that uses the energy of ATP hydrolysis to destabilize and unwind short rRNA duplexes	ATP-dependent RNA helicase YxiN
fig|1639.4014.peg.1001		0.147915	0.887515	0.851469	smpB	J	Required for rescue of stalled ribosomes mediated by trans-translation. Binds to transfer-messenger RNA (tmRNA), required for stable association of tmRNA with ribosomes. tmRNA and SmpB together mimic tRNA shape, replacing the anticodon stem-loop with SmpB. tmRNA is encoded by the ssrA gene	tmRNA-binding protein SmpB
fig|1639.4014.peg.441		0.148156	0.879213	0.840531	0	K	Transcriptional regulator	Transcriptional regulator%2C LacI family
fig|1639.4014.peg.795		0.15755	0.879916	0.84235	0	U	Ligand-binding protein SH3	small multidrug resistance family (SMR) protein
fig|1639.4014.peg.2627		0.159554	0.8499	0.799575	topA	L	Releases the supercoiling and torsional tension of DNA, which is introduced during the DNA replication and transcription, by transiently cleaving and rejoining one strand of the DNA duplex. Introduces a single-strand break via transesterification at a target site in duplex DNA. The scissile phosphodiester is attacked by the catalytic tyrosine of the enzyme, resulting in the formation of a DNA-(5'…	DNA topoisomerase I (EC 5.99.1.2);Ontology_term=KEGG_ENZYME:5.99.1.2
fig|1639.4014.peg.2174		0.161386	0.867349	0.819434	0	0	0	Molybdate metabolism regulator
fig|1639.4014.peg.207		0.162968	0.8699	0.825297	pheT	J	Belongs to the phenylalanyl-tRNA synthetase beta subunit family. Type 1 subfamily	Phenylalanyl-tRNA synthetase beta chain (EC 6.1.1.20);Ontology_term=KEGG_ENZYME:6.1.1.20
fig|1639.4014.peg.2956		0.165952	0.872861	0.831283	rnz	J	Zinc phosphodiesterase, which displays some tRNA 3'- processing endonuclease activity. Probably involved in tRNA maturation, by removing a 3'-trailer from precursor tRNA	Ribonuclease Z (EC 3.1.26.11);Ontology_term=KEGG_ENZYME:3.1.26.11
fig|1639.4014.peg.615		0.166448	0.89589	0.862401	0	S	reductase	Oxidoreductase%2C aldo/keto reductase family
fig|1639.4014.peg.291		0.169051	0.850093	0.8006	0	S	Protein conserved in bacteria	hypothetical protein
fig|1639.4014.peg.1172		0.170964	0.8699	0.824794	0	L	endonuclease III	endonuclease III domain protein
fig|1639.4014.peg.601		0.174623	0.904226	0.871024	0	P	Iron permease FTR1 family	Ferrous iron transport permease EfeU
fig|1639.4014.peg.596		0.174834	0.872861	0.830451	0	0	0	hypothetical protein
fig|1639.4014.peg.2514		0.176854	0.878125	0.838331	0	S	Could be involved in insertion of integral membrane proteins into the membrane	Membrane protein insertion efficiency factor YidD
fig|1639.4014.peg.1868		0.178108	0.881994	0.844649	0	M	Glycosyltransferase like family 2	Beta-1%2C3-glucosyltransferase
fig|1639.4014.peg.260		0.181038	0.852074	0.802748	cobD	E	decarboxylates L-threonine-O-3-phosphate to yield (R)-1-amino-2-propanol O-2-phosphate, the precursor for the linkage between the nucleotide loop and the corrin ring in cobalamin	L-threonine 3-O-phosphate decarboxylase (EC 4.1.1.81);Ontology_term=KEGG_ENZYME:4.1.1.81
fig|1639.4014.peg.2793		0.181381	0.875133	0.834533	argD	E	acetylornithine aminotransferase	Acetylornithine aminotransferase (EC 2.6.1.11);Ontology_term=KEGG_ENZYME:2.6.1.11
fig|1639.4014.peg.2018		0.18506	0.846077	0.795419	0	S	ABC transporter, ATP-binding protein	Efflux ABC transporter%2C ATP-binding protein
fig|1639.4014.peg.697		0.189779	0.857114	0.808347	0	G	PTS fructose transporter subunit IIA	PTS system%2C galactitol-specific IIA component (EC 2.7.1.200);Ontology_term=KEGG_ENZYME:2.7.1.200
fig|1639.4014.peg.2830		0.192586	0.887036	0.850064	0	K	GNAT family	Acetyltransferase%2C GNAT family%2C potentially associated with YqeK
fig|1639.4014.peg.1095		0.19377	0.871073	0.827431	0	S	Polysaccharide biosynthesis family protein	FIG006789: Stage V sporulation protein
fig|1639.4014.peg.800		0.197215	0.889595	0.854376	0	E	ABC transporter, ATP-binding protein	Glutamine ABC transporter%2C ATP-binding protein GlnQ
fig|1639.4014.peg.1061		0.204896	0.830072	0.775155	dnaB	L	Helicase DnaB	Helicase loader DnaB
fig|1639.4014.peg.2195		0.206051	0.821022	0.764803	purS	F	Part of the phosphoribosylformylglycinamidine synthase complex involved in the purines biosynthetic pathway. Catalyzes the ATP-dependent conversion of formylglycinamide ribonucleotide (FGAR) and glutamine to yield formylglycinamidine ribonucleotide (FGAM) and glutamate. The FGAM synthase complex is composed of three subunits. PurQ produces an ammonia molecule by converting glutamine to glutamate.…	Phosphoribosylformylglycinamidine synthase%2C PurS subunit (EC 6.3.5.3);Ontology_term=KEGG_ENZYME:6.3.5.3
fig|1639.4014.peg.1813		0.206619	0.839275	0.786525	0	S	Protein of unknown function (DUF1697)	hypothetical protein
fig|1639.4014.peg.1033		0.207218	0.817047	0.760559	0	0	0	hypothetical protein
fig|1639.4014.peg.319		0.216492	0.867761	0.82011	0	K	transcriptional	Phosphosugar-binding transcriptional regulator%2C RpiR family
fig|1639.4014.peg.408		0.217058	0.876356	0.83606	0	J	Belongs to the bacterial ribosomal protein bL34 family	LSU ribosomal protein L34p
fig|1639.4014.peg.1539		0.219835	0.872861	0.830927	0	L	Belongs to the 'phage' integrase family	hypothetical protein
fig|1639.4014.peg.830		0.220114	0.812993	0.755441	0	P	ABC transporter	Efflux ABC transporter%2C permease/ATP-binding protein EF2592
fig|1639.4014.peg.2920		0.221057	0.825701	0.770253	0	K	FCD	Transcriptional regulator%2C GntR family
fig|1639.4014.peg.1859		0.221102	0.814659	0.757978	cinA	S	Belongs to the CinA family	ADP-ribose pyrophosphatase of COG1058 family (EC 3.6.1.13) / Nicotinamide-nucleotide amidase (EC 3.5.1.42);Ontology_term=KEGG_ENZYME:3.6.1.13,KEGG_ENZYME:3.5.1.42
fig|1639.4014.peg.2727		0.222555	0.861588	0.813136	0	0	0	hypothetical protein
fig|1639.4014.peg.1457		0.222966	0.871712	0.828831	0	H	Belongs to the class IV-like SAM-binding methyltransferase superfamily. RNA methyltransferase TrmH family	23S rRNA (guanosine(2251)-2'-O)-methyltransferase (EC 2.1.1.185);Ontology_term=KEGG_ENZYME:2.1.1.185
fig|1639.4014.peg.2741		0.222982	0.8699	0.825089	eutD	C	in Salmonella this enzyme is required for ethanolamine catabolism	Phosphate acetyltransferase (EC 2.3.1.8);Ontology_term=KEGG_ENZYME:2.3.1.8
fig|1639.4014.peg.914		0.223868	0.805676	0.74571	0	S	Protein of unknown function (DUF1254)	hypothetical protein
fig|1639.4014.peg.717		0.224749	0.868861	0.8223	0	0	0	hypothetical protein
fig|1639.4014.peg.181		0.227223	0.832796	0.77825	prmC	J	Methylates the class 1 translation termination release factors RF1 PrfA and RF2 PrfB on the glutamine residue of the universally conserved GGQ motif	Peptide chain release factor N(5)-glutamine methyltransferase (EC 2.1.1.297);Ontology_term=KEGG_ENZYME:2.1.1.297
fig|1639.4014.peg.2976		0.22879	0.878298	0.839075	0	M	Phosphotransferase	Putative phosphotransferase YtmP
fig|1639.4014.peg.2708		0.232646	0.848335	0.797822	0	NU	Mycoplasma protein of unknown function, DUF285	hypothetical protein
fig|1639.4014.peg.711		0.233044	0.836493	0.783364	kdpB	P	Part of the high-affinity ATP-driven potassium transport (or Kdp) system, which catalyzes the hydrolysis of ATP coupled with the electrogenic transport of potassium into the cytoplasm. This subunit is responsible for energy coupling to the transport system	Potassium-transporting ATPase B chain (EC 3.6.3.12) (TC 3.A.3.7.1);Ontology_term=KEGG_ENZYME:3.6.3.12
fig|1639.4014.peg.1156		0.239806	0.797654	0.735911	0	0	0	Membrane protein
fig|1639.4014.peg.1463		0.241483	0.78105	0.714311	ispD	I	Catalyzes the formation of 4-diphosphocytidyl-2-C- methyl-D-erythritol from CTP and 2-C-methyl-D-erythritol 4- phosphate (MEP)	2-C-methyl-D-erythritol 4-phosphate cytidylyltransferase (EC 2.7.7.60);Ontology_term=KEGG_ENZYME:2.7.7.60
fig|1639.4014.peg.551		0.24684	0.844738	0.793601	0	0	0	hypothetical protein
fig|1639.4014.peg.2096		0.248262	0.868374	0.821264	0	S	Sucrose-6F-phosphate phosphohydrolase	Sugar phosphatase YidA (EC 3.1.3.23);Ontology_term=KEGG_ENZYME:3.1.3.23
fig|1639.4014.peg.1376		0.248749	0.887431	0.85092	gbuA	P	Glycine betaine ABC transporter ATP-binding protein	Glycine betaine ABC transport system%2C ATP-binding protein OpuAA (EC 3.6.3.32);Ontology_term=KEGG_ENZYME:3.6.3.32
fig|1639.4014.peg.833		0.249486	0.787245	0.723182	0	V	Multidrug transporter MatE	Na+-driven multidrug efflux pump
fig|1639.4014.peg.2128		0.250838	0.760128	0.691232	prsA	M	Plays a major role in protein secretion by helping the post-translocational extracellular folding of several secreted proteins	Foldase protein PrsA precursor (EC 5.2.1.8) @ Foldase clustered with pyrimidine conversion;Ontology_term=KEGG_ENZYME:5.2.1.8
fig|1639.4014.peg.1895		0.252059	0.811463	0.753044	0	S	LPXTG cell wall anchor motif	hypothetical protein
fig|1639.4014.peg.2529		0.252691	0.792711	0.729515	0	GM	NmrA-like family	Oxidoreductase
fig|1639.4014.peg.2320		0.253798	0.790353	0.72656				hypothetical protein
fig|1639.4014.peg.221		0.255664	0.775574	0.708099	cbiP	H	Catalyzes amidations at positions B, D, E, and G on adenosylcobyrinic A,C-diamide. NH(2) groups are provided by glutamine, and one molecule of ATP is hydrogenolyzed for each amidation	Cobyric acid synthase (EC 6.3.5.10);Ontology_term=KEGG_ENZYME:6.3.5.10
fig|1639.4014.peg.95		0.259468	0.879916	0.841579	fhuB	P	Belongs to the binding-protein-dependent transport system permease family. FecCD subfamily	Ferrichrome transport system permease protein FhuB
fig|1639.4014.peg.1638		0.259729	0.866025	0.817896	leuB	H	Catalyzes the oxidation of 3-carboxy-2-hydroxy-4- methylpentanoate (3-isopropylmalate) to 3-carboxy-4-methyl-2- oxopentanoate. The product decarboxylates to 4-methyl-2 oxopentanoate	3-isopropylmalate dehydrogenase (EC 1.1.1.85);Ontology_term=KEGG_ENZYME:1.1.1.85
fig|1639.4014.peg.1623		0.260873	0.868374	0.821012	0	K	GntR family	Transcriptional regulator%2C GntR family
fig|1639.4014.peg.1742		0.264597	0.787662	0.723826	pepC	E	cysteine-type endopeptidase activity	Aminopeptidase C (EC 3.4.22.40);Ontology_term=KEGG_ENZYME:3.4.22.40
fig|1639.4014.peg.1323		0.265124	0.811463	0.753478	0	G	Belongs to the inositol monophosphatase superfamily	Inositol-1-monophosphatase (EC 3.1.3.25);Ontology_term=KEGG_ENZYME:3.1.3.25
fig|1639.4014.peg.1286		0.267326	0.78105	0.714391	0	K	helix_turn_helix gluconate operon transcriptional repressor	Transcriptional regulator%2C GntR family
fig|1639.4014.peg.687		0.27058	0.76746	0.699422	dgt	F	deoxyguanosinetriphosphate triphosphohydrolase-like protein	dNTP triphosphohydrolase%2C putative
fig|1639.4014.peg.417		0.27254	0.775522	0.707796	cls	I	Catalyzes the reversible phosphatidyl group transfer from one phosphatidylglycerol molecule to another to form cardiolipin (CL) (diphosphatidylglycerol) and glycerol	Cardiolipin synthase (EC 2.7.8.-) bacterial type ClsA;Ontology_term=KEGG_ENZYME:2.7.8.-
fig|1639.4014.peg.2964		0.275573	0.811463	0.753482	coaBC	H	Catalyzes two steps in the biosynthesis of coenzyme A. In the first step cysteine is conjugated to 4'-phosphopantothenate to form 4-phosphopantothenoylcysteine, in the latter compound is decarboxylated to form 4'-phosphopantotheine	Phosphopantothenoylcysteine decarboxylase (EC 4.1.1.36) / Phosphopantothenoylcysteine synthetase (EC 6.3.2.5);Ontology_term=KEGG_ENZYME:4.1.1.36,KEGG_ENZYME:6.3.2.5
fig|1639.4014.peg.2755		0.28756	0.810863	0.75212	argH	E	argininosuccinate lyase	Argininosuccinate lyase (EC 4.3.2.1);Ontology_term=KEGG_ENZYME:4.3.2.1
fig|1639.4014.peg.2190		0.287668	0.78105	0.714163	purN	F	Catalyzes the transfer of a formyl group from 10- formyltetrahydrofolate to 5-phospho-ribosyl-glycinamide (GAR), producing 5-phospho-ribosyl-N-formylglycinamide (FGAR) and tetrahydrofolate	Phosphoribosylglycinamide formyltransferase (EC 2.1.2.2);Ontology_term=KEGG_ENZYME:2.1.2.2
fig|1639.4014.peg.588		0.290953	0.739491	0.665615	0	K	FR47-like protein	Acetyltransferase%2C GNAT family
fig|1639.4014.peg.848		0.291449	0.740587	0.667582	0	S	kinase related to dihydroxyacetone kinase	Dihydroxyacetone kinase-like protein%2C phosphatase domain / Dihydroxyacetone kinase-like protein%2C kinase domain
fig|1639.4014.peg.1137		0.292322	0.833134	0.778945	0	E	ABC transporter substrate-binding protein	Oligopeptide ABC transporter%2C periplasmic oligopeptide-binding protein OppA (TC 3.A.1.5.1)
fig|1639.4014.peg.1254		0.298497	0.787245	0.723032	0	G	Belongs to the glycosyl hydrolase 1 family	6-phospho-beta-glucosidase (EC 3.2.1.86);Ontology_term=KEGG_ENZYME:3.2.1.86
fig|1639.4014.peg.145		0.299153	0.797654	0.735789	0	S	Uncharacterised 5xTM membrane BCR, YitT family COG1284	UPF0750 membrane protein YvjA
fig|1639.4014.peg.2000		0.301982	0.809175	0.750019	0	T	PhoQ Sensor	Sensor histidine kinase YclK
fig|1639.4014.peg.2531		0.305424	0.803244	0.742131	0	S	module of peptide synthetase	Siderophore/Surfactin synthetase related protein
fig|1639.4014.peg.927		0.310081	0.751072	0.679574	0	S	Conserved hypothetical protein (Lin0512_fam)	hypothetical protein
[truncated: 1,024 more rows]

## Sheet: 7538 all DEGs
Contig	7538 24 h FC	7538 48 h FC	FDR	P value	Gene_name	COG cat	description	Annotation
fig|1639.4025.peg.2907	6.28926026364773E-05		0.999956	0.999956	0	D	Cell division protein DivIC	Cell division protein DivIC (FtsB)%2C stabilizes FtsL against RasP cleavage
fig|1639.4025.peg.226	0.00127637573695183		0.999609	0.998925	0	S	COG0457 FOG TPR repeat	TPR-repeat-containing protein
fig|1639.4025.peg.126	0.00556969796263396		0.998269	0.996903	0	S	Protein of unknown function (DUF2481)	Hypothetical protein%2C Lmo2305 homolog [Bacteriophage A118]
fig|1639.4025.peg.207	0.00600982014745721		0.995998	0.993038	0	K	Central glycolytic genes regulator	Central glycolytic genes regulator
fig|1639.4025.peg.1115	0.0123903613629048		0.995998	0.991428	0	0	0	hypothetical protein
fig|1639.4025.peg.1597	0.0156798965297709		0.994068	0.985903	folD	F	Catalyzes the oxidation of 5,10- methylenetetrahydrofolate to 5,10-methenyltetrahydrofolate and then the hydrolysis of 5,10-methenyltetrahydrofolate to 10- formyltetrahydrofolate	Methenyltetrahydrofolate cyclohydrolase (EC 3.5.4.9) / Methylenetetrahydrofolate dehydrogenase (NADP+) (EC 1.5.1.5);Ontology_term=KEGG_ENZYME:3.5.4.9,KEGG_ENZYME:1.5.1.5
fig|1639.4025.peg.1557	0.0160745222307972		0.995998	0.991738	0	K	GNAT family	Acetyltransferase%2C GNAT family
fig|1639.4025.peg.1704	0.0160745222307972		0.995998	0.991738	0	S	Dual specificity phosphatase, catalytic domain	hypothetical protein
fig|1639.4025.peg.577	0.0217993977137448		0.994047	0.985202	0	0	0	Membrane protein
fig|1639.4025.peg.651	0.0228443432813679		0.991107	0.980253	0	0	0	hypothetical protein
fig|1639.4025.peg.167	0.0231465635444967		0.990888	0.979358	ackA	F	Catalyzes the formation of acetyl phosphate from acetate and ATP. Can also catalyze the reverse reaction	Acetate kinase (EC 2.7.2.1);Ontology_term=KEGG_ENZYME:2.7.2.1
fig|1639.4025.peg.1226	0.0295152980773101		0.994047	0.98513	rluB	J	Belongs to the pseudouridine synthase RsuA family	Ribosomal large subunit pseudouridine synthase B (EC 5.4.99.22);Ontology_term=KEGG_ENZYME:5.4.99.22
fig|1639.4025.peg.571	0.0352101787116638		0.993894	0.98369	0	GK	ROK family	N-acetylglucosamine kinase bacterial type predicted (EC 2.7.1.59) homolog / Transcriptional regulator;Ontology_term=KEGG_ENZYME:2.7.1.59
fig|1639.4025.peg.223	0.0507705487124948		0.975581	0.958392	mro	G	Converts alpha-aldose to the beta-anomer	Aldose 1-epimerase (EC 5.1.3.3);Ontology_term=KEGG_ENZYME:5.1.3.3
fig|1639.4025.peg.1177	0.0564115779393204		0.973918	0.955253	panB	H	Catalyzes the reversible reaction in which hydroxymethyl group from 5,10-methylenetetrahydrofolate is transferred onto alpha-ketoisovalerate to form ketopantoate	3-methyl-2-oxobutanoate hydroxymethyltransferase (EC 2.1.2.11);Ontology_term=KEGG_ENZYME:2.1.2.11
fig|1639.4025.peg.307	0.060550385334277		0.970181	0.948932	0	M	family 31	alpha-glucosidase
fig|1639.4025.peg.542	0.0608401355909917		0.976744	0.960699	0	V	proteins, homologs of microcin C7 resistance protein MccF	Muramoyltetrapeptide carboxypeptidase (EC 3.4.17.13);Ontology_term=KEGG_ENZYME:3.4.17.13
fig|1639.4025.peg.940	0.063643263058575		0.984943	0.972134	atpH	C	F(1)F(0) ATP synthase produces ATP from ADP in the presence of a proton or sodium gradient. F-type ATPases consist of two structural domains, F(1) containing the extramembraneous catalytic core and F(0) containing the membrane proton channel, linked together by a central stalk and a peripheral stalk. During catalysis, ATP synthesis in the catalytic domain of F(1) is coupled via a rotary mechanism…	ATP synthase delta chain (EC 3.6.3.14);Ontology_term=KEGG_ENZYME:3.6.3.14
fig|1639.4025.peg.2977	0.0710758838726787		0.972226	0.952262	0	S	Protein of unknown function (DUF722)	hypothetical protein
fig|1639.4025.peg.160	0.0832643146721583		0.975581	0.958888	argD	E	acetylornithine aminotransferase	Acetylornithine aminotransferase (EC 2.6.1.11);Ontology_term=KEGG_ENZYME:2.6.1.11
fig|1639.4025.peg.1998	0.0833829152362312		0.973918	0.954781	0	P	Rhodanese Homology Domain	Rhodanese-like domain protein
fig|1639.4025.peg.1683	0.0837576085896115		0.949858	0.918015	0	M	Belongs to the LTA synthase family	Lipoteichoic acid synthase LtaS Type Ia
fig|1639.4025.peg.848	0.0959249418463496		0.963399	0.941638	fliI	NU	Involved in type III protein export during flagellum assembly	Flagellum-specific ATP synthase FliI
fig|1639.4025.peg.2366	0.0973503462973783		0.949858	0.918534	0	G	phosphotransferase system, EIIB	PTS system%2C beta-glucoside-specific IIB component / PTS system%2C beta-glucoside-specific IIC component / PTS system%2C beta-glucoside-specific IIA component
fig|1639.4025.peg.1877	0.100994139255692		0.955179	0.930335	0	0	0	FIG00775292: hypothetical protein
fig|1639.4025.peg.2288	0.106676721245252		0.950985	0.922347	0	G	Alpha amylase, catalytic domain	Sucrose phosphorylase (EC 2.4.1.7);Ontology_term=KEGG_ENZYME:2.4.1.7
fig|1639.4025.peg.2649	0.109452790747325		0.954812	0.928671	0	0	0	hypothetical protein
fig|1639.4025.peg.2100	0.110322817786419		0.910612	0.855763	0	G	phosphotransferase system	PTS system%2C fructose-specific IIC component
fig|1639.4025.peg.1893	0.111826586266542		0.942768	0.907277	0	M	Leucine rich repeat	Internalin-like protein (LPXTG motif) Lmo0333 homolog
fig|1639.4025.peg.1167	0.1174080283493		0.924039	0.880399	pbpA	M	penicillin-binding protein	Penicillin-binding protein 1A/1B @ Multimodular transpeptidase-transglycosylase
fig|1639.4025.peg.1215	0.121206395052961		0.953942	0.926518	cmk	F	Belongs to the cytidylate kinase family. Type 1 subfamily	Cytidylate kinase (EC 2.7.4.25);Ontology_term=KEGG_ENZYME:2.7.4.25
fig|1639.4025.peg.1766	0.123201026417503		0.942897	0.908692	fruB	H	Belongs to the carbohydrate kinase PfkB family. LacC subfamily	1-phosphofructokinase (EC 2.7.1.56);Ontology_term=KEGG_ENZYME:2.7.1.56
fig|1639.4025.peg.2408	0.130723250270317		0.921802	0.876374	0	G	Alpha mannosidase, middle domain	glycosyl hydrolase%2C family 38
fig|1639.4025.peg.1476	0.134439366565015		0.950985	0.922996	0	GK	Phosphoenolpyruvate-dependent sugar phosphotransferase system, EIIA 2	PRD/PTS system IIA 2 domain protein
fig|1639.4025.peg.732	0.134935094577337		0.950149	0.919583	ade	F	Belongs to the metallo-dependent hydrolases superfamily. Adenine deaminase family	Adenine deaminase (EC 3.5.4.2);Ontology_term=KEGG_ENZYME:3.5.4.2
fig|1639.4025.peg.2683	0.140219160056042		0.919667	0.870083	mntH	P	H( )-stimulated, divalent metal cation uptake system	Manganese transport protein MntH
fig|1639.4025.peg.3022	0.146105600426114		0.916037	0.863369	0	K	Response regulator containing CheY-like receiver domain and AraC-type DNA-binding domain	DNA-binding response regulator%2C AraC family
fig|1639.4025.peg.2061	0.149246456257043		0.954812	0.928057	0	T	Exhibits the same spectroscopical features and blue- light induced photochemistry as plants phototropins, with the reversible formation of a blue-shifted photoproduct, assigned to an FMN-cysteine thiol adduct. Positive regulator in the activation of the general stress transcription factor sigma-B (By similarity)	Blue-light photoreceptor
fig|1639.4025.peg.778	0.156486929045177		0.935486	0.898348	0	I	Catalyzes the transfer of a lysyl group from L-lysyl- tRNA(Lys) to membrane-bound phosphatidylglycerol (PG), which produces lysylphosphatidylglycerol (LPG), a major component of the bacterial membrane with a positive net charge. LPG synthesis contributes to bacterial virulence as it is involved in the resistance mechanism against cationic antimicrobial peptides (CAMP) produces by the host's immun…	L-O-lysylphosphatidylglycerol synthase (EC 2.3.2.3);Ontology_term=KEGG_ENZYME:2.3.2.3
fig|1639.4025.peg.2427	0.159909284658191		0.890352	0.818441	cydD	P	ATP-binding protein	Efflux ABC transporter for glutathione/L-cysteine%2C essential for assembly of bd-type respiratory oxidases > CydD subunit
fig|1639.4025.peg.2606	0.166211708328372		0.921802	0.876067	recO	L	Involved in DNA repair and RecF pathway recombination	DNA recombination and repair protein RecO
fig|1639.4025.peg.854	0.168634267332663		0.927511	0.887351	flgB	N	Structural component of flagellum, the bacterial motility apparatus. Part of the rod structure of flagellar basal body	Flagellar basal-body rod protein FlgB
fig|1639.4025.peg.1145	0.170028004887838		0.921802	0.874957	0	M	Trypsin-like serine protease	Glutamyl endopeptidase precursor (EC 3.4.21.19)%2C blaSE;Ontology_term=KEGG_ENZYME:3.4.21.19
fig|1639.4025.rna.10	0.170151333360877		0.747244	0.625516	#N/A	#N/A	#N/A	LSU rRNA
fig|1639.4025.peg.1460	0.171174926921569		0.940187	0.90415	0	0	0	hypothetical protein
fig|1639.4025.peg.281	0.172223426624178		0.921828	0.87703	0	V	ABC transporter (permease)	ABC transporter%2C permease protein
fig|1639.4025.peg.2401	0.174055455476124		0.892936	0.824077	0	EGP	Major facilitator Superfamily	Multidrug-efflux transporter%2C major facilitator superfamily (MFS)
fig|1639.4025.peg.351	0.192424019219519		0.919667	0.869597	0	M	penicillin-binding protein	Penicillin-binding protein 3
fig|1639.4025.peg.2723	0.194361877189645		0.91156	0.857278	0	CP	ABC transporter	ABC transporter%2C permease protein
fig|1639.4025.peg.1559	0.200215680708657		0.921802	0.87603	0	S	Metallo-beta-lactamase superfamily	ComEC like protein FIG012334
fig|1639.4025.peg.2025	0.200358535623719		0.926734	0.884235	0	E	Belongs to the aspartokinase family	Aspartokinase (EC 2.7.2.4);Ontology_term=KEGG_ENZYME:2.7.2.4
fig|1639.4025.peg.2188	0.200504852737503		0.908481	0.851896	0	S	TcpE family	FIG00776475: hypothetical protein
fig|1639.4025.peg.1147	0.201312277840173		0.916587	0.864515	0	Q	Methyltransferase domain	23S rRNA (guanine(748)-N(1))-methyltransferase (EC 2.1.1.188);Ontology_term=KEGG_ENZYME:2.1.1.188
fig|1639.4025.peg.1224	0.203381124219523		0.901952	0.841451	resE	T	Histidine kinase	Sensor histidine kinase ResE (EC 2.7.13.3);Ontology_term=KEGG_ENZYME:2.7.13.3
fig|1639.4025.peg.475	0.205899314468282		0.817544	0.714582	0	M	Membrane	hypothetical protein
fig|1639.4025.peg.2488	0.209342151463468		0.893937	0.827398	dgt	F	deoxyguanosinetriphosphate triphosphohydrolase-like protein	dNTP triphosphohydrolase%2C putative
fig|1639.4025.peg.740	0.211546813861253		0.820508	0.720542	gltB	E	glutamate synthase	Glutamate synthase [NADPH] large chain (EC 1.4.1.13);Ontology_term=KEGG_ENZYME:1.4.1.13
fig|1639.4025.peg.1205	0.217367340256902		0.917967	0.866445	ndk	F	Major role in the synthesis of nucleoside triphosphates other than ATP. The ATP gamma phosphate is transferred to the NDP beta phosphate via a ping-pong mechanism, using a phosphorylated active-site intermediate	Nucleoside diphosphate kinase (EC 2.7.4.6);Ontology_term=KEGG_ENZYME:2.7.4.6
fig|1639.4025.peg.1338	0.218320552181432		0.921802	0.873645	0	S	protease	CAAX amino terminal protease family protein
fig|1639.4025.peg.2022	0.220270315704774		0.802654	0.693686	sod	C	radicals which are normally produced within the cells and which are toxic to biological systems	Superoxide dismutase [Mn] (EC 1.15.1.1);Ontology_term=KEGG_ENZYME:1.15.1.1
fig|1639.4025.peg.2117	0.223278964475131		0.807449	0.701658	clpC	O	Belongs to the ClpA ClpB family	ATP-dependent Clp protease%2C ATP-binding subunit ClpC
fig|1639.4025.peg.2129	0.225330771700969		0.882975	0.805616	0	P	Subunit G of antiporter complex involved in resistance to high concentrations of Na , K , Li and or alkali	Na(+) H(+) antiporter subunit G
fig|1639.4025.peg.254	0.230402708809679		0.927511	0.885685	ftsE	D	Cell division protein FtsE	Cell-division-associated%2C ABC-transporter-like signaling protein FtsE
fig|1639.4025.peg.849	0.237788813526656		0.893937	0.82846	fliH	N	Flagellar assembly protein FliH	Flagellar assembly protein FliH
fig|1639.4025.peg.1643	0.241262352179569		0.892936	0.823425	0	S	to oligopeptide ABC transporter AppA (binding protein)	hypothetical protein
fig|1639.4025.peg.1540	0.244505065347192		0.902584	0.843323	0	M	domain protein	Cell wall surface anchor family protein
fig|1639.4025.peg.56	0.244895997667645		0.89659	0.835198	mreC	M	Involved in formation and maintenance of cell shape	Rod shape-determining protein MreC
fig|1639.4025.peg.1640	0.253317086813041		0.807449	0.70189	0	K	Transcriptional regulator	Ans operon transcriptional repressor
fig|1639.4025.peg.747	0.256727137778521		0.892936	0.823147	0	K	lacI family	Transcriptional regulator%2C LacI family
fig|1639.4025.peg.560	0.262703551205452		0.788996	0.672116	0	E	catalyzes the formation of carbamoylputrescine from agmatine in the arginine decarboxylase pathway of putrescine biosynthesis	Agmatine deiminase (EC 3.5.3.12);Ontology_term=KEGG_ENZYME:3.5.3.12
fig|1639.4025.peg.543	0.265103258559158		0.892936	0.823885	0	0	0	FIG00774351: hypothetical protein
fig|1639.4025.peg.2209	0.271726500173127		0.888948	0.816542	0	S	Catalyzes the transfer of a lysyl group from L-lysyl- tRNA(Lys) to membrane-bound phosphatidylglycerol (PG), which produces lysylphosphatidylglycerol (LPG), a major component of the bacterial membrane with a positive net charge. LPG synthesis contributes to bacterial virulence as it is involved in the resistance mechanism against cationic antimicrobial peptides (CAMP) produces by the host's immun…	Integral membrane protein LafC%2C accessory function in glycolipid and LTA synthesis
fig|1639.4025.peg.2280	0.277496086996191		0.902584	0.843605	rplL	J	Forms part of the ribosomal stalk which helps the ribosome interact with GTP-bound translation factors. Is thus essential for accurate translation	LSU ribosomal protein L7p/L12p (P1/P2)
fig|1639.4025.peg.193	0.28033894618577		0.89659	0.835511	hemD	H	Uroporphyrinogen-III synthase	Uroporphyrinogen-III synthase (EC 4.2.1.75);Ontology_term=KEGG_ENZYME:4.2.1.75
fig|1639.4025.peg.2139	0.285135867815365		0.885377	0.809626	0	P	SBF-like CPA transporter family (DUF4137)	Arsenical-resistance protein ACR3
fig|1639.4025.peg.1552	0.289926789794784		0.885708	0.810658	0	P	Transporter	Oligopeptide transport system permease protein OppC (TC 3.A.1.5.1)
fig|1639.4025.peg.1506	0.292803264529178		0.837231	0.746116	arsB	U	Involved in arsenical resistance. Thought to form the channel of an arsenite pump	Arsenite/antimonite:H+ antiporter ArsB
fig|1639.4025.peg.1807	0.298549426863961		0.893937	0.828899	0	V	ABC transporter, ATP-binding protein	Efflux ABC transporter%2C ATP-binding protein
fig|1639.4025.peg.191	0.300597016983906		0.905684	0.848464	hemA	H	Catalyzes the NADPH-dependent reduction of glutamyl- tRNA(Glu) to glutamate 1-semialdehyde (GSA)	Glutamyl-tRNA reductase (EC 1.2.1.70);Ontology_term=KEGG_ENZYME:1.2.1.70
fig|1639.4025.peg.660	0.304560338090712		0.820508	0.720226	0	M	Bacterial Ig-like domain (group 3)	hypothetical protein
fig|1639.4025.peg.1644	0.310681278230495		0.834891	0.741293	0	S	chaperone-mediated protein folding	hypothetical protein
fig|1639.4025.peg.323	0.310799186439836		0.89659	0.833547	0	P	ABC transporter, ATP-binding protein	Ferrichrome transport ATP-binding protein FhuC
fig|1639.4025.peg.1721	0.319434649228195		0.738961	0.614536	0	M	UDP-N-acetylmuramoyl-tripeptide-D-alanyl-D-alanine ligase activity	poly (glycerol-phosphate) alpha-glucosyltransferase
fig|1639.4025.peg.2391	0.324006783778739		0.858165	0.774756	0	P	ABC transporter, ATP-binding protein	Heterodimeric efflux ABC transporter%2C multidrug resistance > LmrC subunit of LmrCD
fig|1639.4025.peg.1776	0.332972836458551		0.772179	0.65326	0	E	amino acid	L-cystine ABC transporter%2C ATP-binding protein TcyN
fig|1639.4025.peg.1259	0.346996790888269		0.834891	0.742324	0	K	regulator	Transcriptional regulator%2C YafY family
fig|1639.4025.peg.2340	0.347004546687864		0.803962	0.695557	pgsA	I	Belongs to the CDP-alcohol phosphatidyltransferase class-I family	CDP-diacylglycerol--glycerol-3-phosphate 3-phosphatidyltransferase (EC 2.7.8.5);Ontology_term=KEGG_ENZYME:2.7.8.5
fig|1639.4025.peg.297	0.350410445864525		0.847336	0.7586	0	S	Protein of unknown function (DUF1634)	hypothetical protein
fig|1639.4025.peg.410	0.353576448185371		0.879992	0.801886	0	P	Belongs to the bacterial solute-binding protein 9 family	Zinc ABC transporter%2C substrate-binding lipoprotein AdcA
fig|1639.4025.peg.2465	0.354781384045753		0.801759	0.690358	kdpD	T	PhoQ Sensor	Osmosensitive K+ channel histidine kinase KdpD
fig|1639.4025.peg.385	0.359020204199872		0.801759	0.689981	0	G	Belongs to the glycosyl hydrolase 31 family	glycosyl hydrolase%2C family 31
fig|1639.4025.peg.1382	0.378044487092478		0.868003	0.786088	0	M	CDP-Glycerol:Poly(glycerophosphate) glycerophosphotransferase	Putative polyribitolphosphotransferase
fig|1639.4025.peg.654	0.378831042111971		0.868867	0.789771	0	E	ABC transporter, ATP-binding protein	Glutamine ABC transporter%2C ATP-binding protein GlnQ
fig|1639.4025.peg.2165	0.388184596243695		0.839588	0.74994	rsgA1	S	One of several proteins that assist in the late maturation steps of the functional core of the 30S ribosomal subunit. Helps release RbfA from mature subunits. May play a role in the assembly of ribosomal proteins into the subunit. Circularly permuted GTPase that catalyzes slow GTP hydrolysis, GTPase activity is stimulated by the 30S ribosomal subunit	Probable GTPase related to EngC
fig|1639.4025.peg.2452	0.390232548782196		0.802654	0.69172	0	MNU	in Enterococcus faecalis a mutant in this gene has no effect on virulence in mouse models	N-acetylmuramoyl-L-alanine amidase family 4 (EC 3.5.1.28)%2C needed for cell separation and autolysis;Ontology_term=KEGG_ENZYME:3.5.1.28
fig|1639.4025.peg.1351	0.409334673554229		0.885039	0.808711	0	S	GyrI-like small molecule binding domain	hypothetical protein
fig|1639.4025.peg.568	0.419451874634272		0.851811	0.765522	0	G	phosphoglycerate mutase	Phosphoglycerate mutase family protein
fig|1639.4025.peg.2272	0.426362500385101		0.851182	0.764375	sigH	K	Belongs to the sigma-70 factor family	RNA polymerase sporulation specific sigma factor SigH
fig|1639.4025.peg.1950	0.432394752778183		0.802654	0.693459	0	K	Transcriptional regulator	Cell envelope-associated transcriptional attenuator LytR-CpsA-Psr%2C subfamily F2
fig|1639.4025.peg.364	0.433482186979004		0.642697	0.496038	0	EQ	Hydantoinase/oxoprolinase N-terminal region	Hydantoinase/oxoprolinase family protein
fig|1639.4025.peg.2689	0.43570844452032		0.801759	0.688919	0	S	GTPase that associates with the 50S ribosomal subunit and may have a role during protein synthesis or ribosome biogenesis	Ribosome LSU-associated GTP-binding protein HflX
fig|1639.4025.peg.2137	0.438957352337385		0.868003	0.785693	0	K	helix_turn_helix, Arsenical Resistance Operon Repressor	Arsenical resistance operon repressor
fig|1639.4025.peg.2593	0.44109734083164		0.701751	0.562318	dnaJ	O	ATP binding to DnaK triggers the release of the substrate protein, thus completing the reaction cycle. Several rounds of ATP-dependent interactions between DnaJ, DnaK and GrpE are required for fully efficient folding. Also involved, together with DnaK and GrpE, in the DNA replication of plasmids through activation of initiation proteins	Chaperone protein DnaJ
fig|1639.4025.peg.2172	0.446792112372737		0.608449	0.45186	infB	J	One of the essential components for the initiation of protein synthesis. Protects formylmethionyl-tRNA from spontaneous hydrolysis and promotes its binding to the 30S ribosomal subunits. Also involved in the hydrolysis of GTP during the formation of the 70S ribosomal complex	Translation initiation factor 2
fig|1639.4025.peg.1217	0.44688896091809		0.720758	0.587558	0	M	Lysin motif	hypothetical protein
fig|1639.4025.peg.1992	0.450388143332182		0.792733	0.678603	0	D	Belongs to the SEDS family	FtsW-like protein YlaO
fig|1639.4025.peg.441	0.452012424906304		0.787789	0.669508	0	0	0	hypothetical protein
fig|1639.4025.peg.895	0.459810231601911		0.755684	0.636217	0	K	Transcriptional regulator	Transcriptional regulator%2C AcrR family
fig|1639.4025.peg.1535	0.459863145611384		0.765461	0.646529	0	S	membrane	Terminal oxidase biogenesis protein CtaM%2C putative heme A%2C heme O chaperone
fig|1639.4025.peg.1961	0.462484901642333		0.786661	0.667666	0	S	Integral membrane protein	Uncharacterized membrane protein YoaT
fig|1639.4025.peg.288	0.466389911552768		0.834144	0.739368	0	M	Leucine-rich repeats, outliers	Internalin-like protein (LPXTG motif) Lmo2396 homolog
fig|1639.4025.peg.2840	0.473680539315986		0.832358	0.735213	0	T	histidine kinase	Ethanolamine sensory transduction histidine kinase
fig|1639.4025.peg.1723	0.476467986882819		0.701751	0.559882	0	M	penicillin-binding protein	Multimodular transpeptidase-transglycosylase (EC 2.4.1.129) (EC 3.4.-.-);Ontology_term=KEGG_ENZYME:2.4.1.129,KEGG_ENZYME:3.4.-.-
fig|1639.4025.peg.1646	0.477368049308516		0.592212	0.435748	clpX	O	ATP-dependent specificity component of the Clp protease. It directs the protease to specific substrates. Can perform chaperone functions in the absence of ClpP	ATP-dependent Clp protease ATP-binding subunit ClpX
fig|1639.4025.peg.901	0.480569884294518		0.850268	0.762971	0	0	0	FIG00774519: hypothetical protein
fig|1639.4025.peg.3038	0.489675381030916		0.845396	0.756285	0	L	transposase activity	transposase OrfA%2C IS3 family
fig|1639.4025.peg.1757	0.497356292480924		0.751997	0.632069	0	S	Uncharacterised 5xTM membrane BCR, YitT family COG1284	UPF0750 membrane protein YitT
fig|1639.4025.peg.1997	0.500644318662419		0.747781	0.626478	0	0	0	hypothetical protein
fig|1639.4025.peg.373	0.501772151976407		0.642697	0.496008	0	V	ABC transporter, ATP-binding protein	ABC-type antimicrobial peptide transport system%2C ATPase component
fig|1639.4025.peg.2046	0.504171545133319		0.767528	0.6488	0	C	Membrane domain of membrane-anchored glycerophosphoryl diester phosphodiesterase	membrane-anchoring domain / Glycerophosphoryl diester phosphodiesterase (EC 3.1.4.46);Ontology_term=KEGG_ENZYME:3.1.4.46
fig|1639.4025.peg.1965	0.521829648984251		0.824664	0.72532	0	P	Molybdate ABC transporter	Molybdenum ABC transporter%2C substrate-binding protein ModA
fig|1639.4025.peg.3017	0.524320795869113		0.580492	0.421959	0	C	Oxidoreductase	Uncharacterized oxidoreductase%2C YajO family
fig|1639.4025.peg.1703	0.525129055180007		0.574333	0.411979	gor	C	Belongs to the class-I pyridine nucleotide-disulfide oxidoreductase family	Glutathione reductase (EC 1.8.1.7);Ontology_term=KEGG_ENZYME:1.8.1.7
fig|1639.4025.peg.1074	0.526956311934838		0.775309	0.656969	0	T	phosphatase	Protein tyrosine phosphatase (EC 3.1.3.48);Ontology_term=KEGG_ENZYME:3.1.3.48
fig|1639.4025.peg.1970	0.52836975644699		0.575215	0.413792	moaC	H	Catalyzes the conversion of (8S)-3',8-cyclo-7,8- dihydroguanosine 5'-triphosphate to cyclic pyranopterin monophosphate (cPMP)	Cyclic pyranopterin monophosphate synthase accessory protein
fig|1639.4025.peg.305	0.530833750184652		0.722201	0.59039	0	M	Belongs to the glycosyl hydrolase 31 family	glycosyl hydrolase%2C family 31
fig|1639.4025.peg.2475	0.539237738751364		0.821165	0.721681	0	S	Putative ABC-transporter type IV	Uncharacterized DUF1113 membrane protein family
fig|1639.4025.peg.1414	0.54187567961518		0.525957	0.360358	0	S	Transcriptional Coactivator p15 (PC4)	bacterial seryl-tRNA synthetase related
fig|1639.4025.peg.175	0.551973324668739		0.804743	0.697288	accD	I	Component of the acetyl coenzyme A carboxylase (ACC) complex. Biotin carboxylase (BC) catalyzes the carboxylation of biotin on its carrier protein (BCCP) and then the CO(2) group is transferred by the transcarboxylase to acetyl-CoA to form malonyl- CoA	Acetyl-coenzyme A carboxyl transferase beta chain (EC 6.4.1.2);Ontology_term=KEGG_ENZYME:6.4.1.2
fig|1639.4025.peg.2309	0.552236601553336		0.532329	0.368732	0	K	M protein trans-acting positive regulator (MGA) PRD domain	Listeria RofA-like transcriptional regulator
fig|1639.4025.peg.1818	0.559623849971566		0.691896	0.54765	0	I	Acyltransferase	Acyl-ACP:1-acyl-sn-glycerol-3-phosphate acyltransferase (EC 2.3.1.n4)
fig|1639.4025.peg.1212	0.563152574909109		0.792733	0.678086	gpsA	I	NAD(P)H-dependent glycerol-3-phosphate dehydrogenase	Glycerol-3-phosphate dehydrogenase [NAD(P)+] (EC 1.1.1.94);Ontology_term=KEGG_ENZYME:1.1.1.94
fig|1639.4025.peg.3039	0.564201758511441		0.685309	0.539102	#N/A	#N/A	#N/A	Putative peptidoglycan bound protein (LPXTG motif) Lmo0463 homolog
fig|1639.4025.peg.869	0.566449286725739		0.733741	0.60805	fliK	N	Flagellar hook-length control protein FliK	hypothetical protein
fig|1639.4025.peg.2728	0.568043489256448		0.711929	0.576463	0	S	membrane	Predicted nicotinate-regulated transporter BH3254
fig|1639.4025.peg.822	0.573243818988921		0.806021	0.699545	#N/A	#N/A	#N/A	hypothetical protein
fig|1639.4025.peg.73	0.57486629672493		0.714091	0.578702	0	S	protein with an alpha beta hydrolase fold	Cell surface hydrolase%2C membrane-bound
fig|1639.4025.peg.1487	0.579303247558301		0.773037	0.654515	0	M	Domain of unknown function (DUF5011)	Cell wall surface anchor family protein
fig|1639.4025.peg.1153	0.580116218440418		0.52843	0.364223	cspD	K	Cold shock	Cold shock protein of CSP family > CspD (naming convention as in B.subtlis)
fig|1639.4025.peg.1307	0.581411994533402		0.626208	0.477049	pbpB	M	penicillin-binding protein	Cell division protein FtsI [Peptidoglycan synthetase] (EC 2.4.1.129) @ Penicillin-binding protein 2B;Ontology_term=KEGG_ENZYME:2.4.1.129
fig|1639.4025.peg.2600	0.58260666113451		0.725354	0.597263	0	S	Hydrolase	Membrane protein containing HD superfamily hydrolase domain%2C YQFF ortholog
fig|1639.4025.peg.2372	0.585880495280962		0.801759	0.687796	0	K	transcriptional	Phosphosugar-binding transcriptional regulator%2C RpiR family
fig|1639.4025.peg.1805	0.588391378003971		0.790154	0.674416	0	C	belongs to the iron- containing alcohol dehydrogenase family	Acetaldehyde dehydrogenase (EC 1.2.1.10) / Alcohol dehydrogenase (EC 1.1.1.1);Ontology_term=KEGG_ENZYME:1.2.1.10,KEGG_ENZYME:1.1.1.1
fig|1639.4025.peg.2105	0.595117051576836		0.69018	0.545625	0	M	Cna protein B-type domain	hypothetical protein
fig|1639.4025.peg.2633	0.601631159637321		0.642697	0.496294	0	P	Membrane protein TerC, possibly involved in tellurium resistance	Membrane protein
fig|1639.4025.peg.728	0.605725935176621		0.7459	0.622892	0	MV	ABC-type antimicrobial peptide transport system, permease component	ABC transporter-like sensor and permease protein
fig|1639.4025.peg.2671	0.612804431663918		0.79148	0.67609	0	L	AAA domain	Superfamily I DNA/RNA helicase protein
fig|1639.4025.peg.1441	0.617598206675632		0.722201	0.590712	0	S	Protein of unknown function C-terminal (DUF3324)	cell surface protein precursor
fig|1639.4025.peg.870	0.619130177478488		0.621867	0.471189	0	0	0	hypothetical protein
fig|1639.4025.peg.1159	0.6234862815874		0.555475	0.392085	xpt	F	Converts the preformed base xanthine, a product of nucleic acid breakdown, to xanthosine 5'-monophosphate (XMP), so it can be reused for RNA or DNA synthesis	Xanthine phosphoribosyltransferase (EC 2.4.2.22);Ontology_term=KEGG_ENZYME:2.4.2.22
fig|1639.4025.peg.2650	0.629888762747995		0.684201	0.535747	#N/A	#N/A	#N/A	FIG00775937: hypothetical protein
fig|1639.4025.peg.784	0.632072274448483		0.708202	0.570518	0	L	DNA glycosylase	A/G-specific adenine glycosylase (EC 3.2.2.-);Ontology_term=KEGG_ENZYME:3.2.2.-
fig|1639.4025.peg.74	0.634836817513049		0.619211	0.466877	0	S	protein with an alpha beta hydrolase fold	Cell surface hydrolase%2C membrane-bound
fig|1639.4025.peg.2707	0.63516409844163		0.818166	0.715685	0	S	membrane	UPF0382 membrane protein YwdK
fig|1639.4025.peg.1561	0.636886157727654		0.801759	0.690317	0	S	Oxidoreductase	Oxidoreductase%2C Gfo/Idh/MocA family
fig|1639.4025.rna.13	0.64694177054335		0.198149	0.0769331	#N/A	#N/A	#N/A	SSU rRNA
fig|1639.4025.peg.2001	0.65243126490764		0.685027	0.538269	gcvT	E	The glycine cleavage system catalyzes the degradation of glycine	Aminomethyltransferase (glycine cleavage system T protein) (EC 2.1.2.10);Ontology_term=KEGG_ENZYME:2.1.2.10
fig|1639.4025.peg.2292	0.655213378858014		0.529447	0.365301	0	G	Belongs to the glycosyl hydrolase 1 family	6-phospho-beta-glucosidase (EC 3.2.1.86);Ontology_term=KEGG_ENZYME:3.2.1.86
fig|1639.4025.peg.2939	0.655825673522602		0.725611	0.597971	0	Q	Phytoene dehydrogenase	Dehydrosqualene desaturase (EC 1.3.8.2) @ 4%2C4'-diapolycopene oxidase;Ontology_term=KEGG_ENZYME:1.3.8.2
fig|1639.4025.peg.1218	0.656509405423415		0.708202	0.570673	recS	L	DNA helicase	ATP-dependent DNA helicase RecS (RecQ family)
fig|1639.4025.peg.170	0.657215673600399		0.504692	0.339225	pepQ	E	Creatinase/Prolidase N-terminal domain	Proline dipeptidase (EC 3.4.13.9);Ontology_term=KEGG_ENZYME:3.4.13.9
fig|1639.4025.peg.1963	0.660825434371374		0.633835	0.484161	0	E	ABC transporter, ATP-binding protein	Molybdenum ABC transporter ATP-binding protein ModC
fig|1639.4025.peg.1569	0.664857863064548		0.701751	0.56203	0	M	Belongs to the nlpA lipoprotein family	Methionine ABC transporter substrate-binding protein
fig|1639.4025.peg.2894	0.667995575395572		0.708202	0.571465	actA	S	Actin-assembly inducing protein	Actin-assembly inducing protein ActA precursor
fig|1639.4025.peg.311	0.67680141373352		0.788996	0.672347	0	K	Regulator	Transcriptional regulator%2C YafY family
fig|1639.4025.peg.2884	0.677992523702406		0.702932	0.565328	0	M	Leucine rich repeat	Internalin-like protein (LPXTG motif) Lmo0333 homolog
fig|1639.4025.peg.1113	0.684383683220773		0.580492	0.421958	pyrP	F	Uracil permease	Uracil permease @ Uracil:proton symporter UraA
fig|1639.4025.peg.591	0.686020112420092		0.658996	0.512853	0	P	ABC transporter	ABC transporter%2C substrate-binding protein (cluster 8%2C B12/iron complex)
fig|1639.4025.peg.1302	0.688613616408359		0.740967	0.616715	divIB	D	Cell division protein that may be involved in stabilizing or promoting the assembly of the division complex	Cell division protein FtsQ
fig|1639.4025.peg.2814	0.689376755523835		0.708677	0.572374	cobS	H	Joins adenosylcobinamide-GDP and alpha-ribazole to generate adenosylcobalamin (Ado-cobalamin). Also synthesizes adenosylcobalamin 5'-phosphate from adenosylcobinamide-GDP and alpha-ribazole 5'-phosphate	Cobalamin synthase (EC 2.7.8.26);Ontology_term=KEGG_ENZYME:2.7.8.26
fig|1639.4025.peg.1176	0.694027294899164		0.603204	0.445488	panC	H	Catalyzes the condensation of pantoate with beta-alanine in an ATP-dependent reaction via a pantoyl-adenylate intermediate	Pantoate--beta-alanine ligase (EC 6.3.2.1);Ontology_term=KEGG_ENZYME:6.3.2.1
fig|1639.4025.peg.1221	0.699527375738909		0.621166	0.469385	0	M	Bacterial Ig-like domain (group 3)	hypothetical protein
fig|1639.4025.peg.599	0.702311980929833		0.685309	0.539898	0	S	Domain of unknown function (DU1801)	hypothetical protein
fig|1639.4025.peg.687	0.705418606527187		0.461211	0.297177	clpB	O	Part of a stress-induced multi-chaperone system, it is involved in the recovery of the cell from heat-induced damage, in cooperation with DnaK, DnaJ and GrpE	Chaperone protein ClpB (ATP-dependent unfoldase)
fig|1639.4025.peg.603	0.709142449426018		0.369445	0.211147	0	K	Tex-like protein N-terminal domain	Transcription accessory protein (S1 RNA-binding domain)
fig|1639.4025.peg.2463	0.719597059162613		0.638451	0.488561	kdpB	P	Part of the high-affinity ATP-driven potassium transport (or Kdp) system, which catalyzes the hydrolysis of ATP coupled with the electrogenic transport of potassium into the cytoplasm. This subunit is responsible for energy coupling to the transport system	Potassium-transporting ATPase B chain (EC 3.6.3.12) (TC 3.A.3.7.1);Ontology_term=KEGG_ENZYME:3.6.3.12
fig|1639.4025.peg.1815	0.719850935680948		0.644403	0.498592	0	KL	Helicase SNF2	helicase%2C Snf2 family
fig|1639.4025.peg.476	0.72270001968922		0.66853	0.522103	0	M	Fibronectin type 3 domain	hypothetical protein
fig|1639.4025.peg.1264	0.739802727336959		0.366993	0.206982	0	K	UTRA	Transcriptional regulator%2C GntR family
fig|1639.4025.peg.251	0.741322573605046		0.575832	0.417237	0	M	Peptidase family M23	SMC peptidase
fig|1639.4025.peg.1	0.747757549625812		0.624177	0.475075	0	E	Oligoendopeptidase	Oligoendopeptidase F-like protein
fig|1639.4025.peg.1455	0.752127822219284		0.501452	0.336017	0	G	Mga helix-turn-helix domain	Transcription antiterminator%2C BglG family
fig|1639.4025.peg.974	0.759278387604466		0.729442	0.602626	ychF	J	ATPase that binds to both the 70S ribosome and the 50S ribosomal subunit in a nucleotide-independent manner	GTP-binding and nucleic acid-binding protein YchF
fig|1639.4025.peg.2592	0.763143265896064		0.337432	0.181007	dnaK	O	Heat shock 70 kDa protein	Chaperone protein DnaK
fig|1639.4025.peg.2152	0.768565508096109		0.633185	0.483232	0	S	cAMP-binding proteins - catabolite gene activator and regulatory subunit of cAMP-dependent protein kinases	FIG00774280: hypothetical protein
fig|1639.4025.peg.1120	0.76858456399306		0.719633	0.585214	norM	P	multi-drug	Multi antimicrobial extrusion protein (Na(+)/drug antiporter)%2C MATE family of MDR efflux pumps
fig|1639.4025.peg.2771	0.782270377450913		0.70256	0.564548	0	K	transcriptional regulator	Transcriptional regulator%2C TetR family
fig|1639.4025.peg.2589	0.782587944451371		0.587726	0.429572	hemN	H	Involved in the biosynthesis of porphyrin-containing compound	Hypothetical radical SAM family enzyme in heat shock gene cluster%2C similarity with CPO of BS HemN-type
fig|1639.4025.peg.719	0.783249820172936		0.722201	0.589829	gatA	J	Allows the formation of correctly charged Gln-tRNA(Gln) through the transamidation of misacylated Glu-tRNA(Gln) in organisms which lack glutaminyl-tRNA synthetase. The reaction takes place in the presence of glutamine and ATP through an activated gamma-phospho-Glu-tRNA(Gln)	Aspartyl-tRNA(Asn) amidotransferase subunit A (EC 6.3.5.6) @ Glutamyl-tRNA(Gln) amidotransferase subunit A (EC 6.3.5.7);Ontology_term=KEGG_ENZYME:6.3.5.6,KEGG_ENZYME:6.3.5.7
fig|1639.4025.peg.2675	0.788990069891219		0.719633	0.585656	0	S	calcium ion binding	Phage replication initiation
fig|1639.4025.peg.2130	0.793230214326659		0.733032	0.606426	0	Q	possibly involved in aromatic compounds catabolism	1%2C4-dihydroxy-2-naphthoyl-CoA hydrolase (EC 3.1.2.28) in menaquinone biosynthesis;Ontology_term=KEGG_ENZYME:3.1.2.28
fig|1639.4025.peg.2302	0.793326306673123		0.619211	0.467057	0	S	Protein of unknown function (DUF2507)	Uncharacterized protein YslB
fig|1639.4025.peg.149	0.804071292211524		0.590025	0.433575	aroA	E	Catalyzes the formation of 3-deoxy-D-aribino-hept-2-ulosonate 7-phosphate from phosphoenolpyruvate and D-erythrose 4-phosphate and the formation of prephenate from chorismate	Chorismate mutase I (EC 5.4.99.5) / 2-keto-3-deoxy-D-arabino-heptulosonate-7-phosphate synthase I beta (EC 2.5.1.54);Ontology_term=KEGG_ENZYME:5.4.99.5,KEGG_ENZYME:2.5.1.54
fig|1639.4025.peg.1211	0.808826136150115		0.696685	0.554105	0	T	phosphatase	Protein tyrosine phosphatase (EC 3.1.3.48);Ontology_term=KEGG_ENZYME:3.1.3.48
fig|1639.4025.peg.1675	0.813300740764776		0.404987	0.242549	daaA	H	Acts on the D-isomers of alanine, leucine, aspartate, glutamate, aminobutyrate, norvaline and asparagine. The enzyme transfers an amino group from a substrate D-amino acid to the pyridoxal phosphate cofactor to form pyridoxamine and an alpha- keto acid in the first half-reaction	D-alanine aminotransferase (EC 2.6.1.21);Ontology_term=KEGG_ENZYME:2.6.1.21
fig|1639.4025.peg.642	0.820148605474189		0.610466	0.455447	0	G	sugar ABC transporter	Multiple sugar ABC transporter%2C substrate-binding protein MsmE
fig|1639.4025.peg.2701	0.821310033927948		0.63544	0.485823	0	0	0	hypothetical protein
fig|1639.4025.peg.604	0.84177141208106		0.530286	0.366954	0	P	Sulfate permease family	Sulfate permease
fig|1639.4025.peg.1192	0.844236115992429		0.456141	0.291605	pflA	C	Pyruvate formate lyase-like	Pyruvate formate-lyase (EC 2.3.1.54);Ontology_term=KEGG_ENZYME:2.3.1.54
fig|1639.4025.peg.2003	0.859893411522955		0.610466	0.454909	comGB	NU	General secretion pathway protein	Late competence protein ComGB%2C access of DNA to ComEA
fig|1639.4025.peg.1096	0.864556363996539		0.369445	0.210653	sun	J	Specifically methylates the cytosine at position 967 (m5C967) of 16S rRNA	16S rRNA (cytosine(967)-C(5))-methyltransferase (EC 2.1.1.176);Ontology_term=KEGG_ENZYME:2.1.1.176
fig|1639.4025.peg.2030	0.867162147222942		0.603541	0.446149	0	S	ABC transporter, ATP-binding protein	Bis-ABC ATPase YbiT
fig|1639.4025.peg.1870	0.867329045355605		0.685354	0.540805	0	D	DNA segregation ATPase FtsK SpoIIIE and related proteins	FtsK/SpoIIIE family protein%2C putative EssC/YukB component of Type VII secretion system
fig|1639.4025.peg.1466	0.871189634542329		0.662545	0.516069	#N/A	#N/A	#N/A	hypothetical protein
fig|1639.4025.peg.2197	0.873667725904076		0.587726	0.429631	0	M	LPXTG cell wall anchor motif	hypothetical protein
fig|1639.4025.peg.2436	0.874021847175432		0.693238	0.549466	0	S	Protein of unknown function (DUF3188)	hypothetical protein
fig|1639.4025.peg.1124	0.874472828290229		0.561517	0.398173	0	K	MarR family transcriptional regulator	Transcriptional regulator%2C MarR family
fig|1639.4025.peg.2670	0.881225507980114		0.688595	0.5439	0	0	0	FIG00775322: hypothetical protein
fig|1639.4025.peg.2934	0.882758984498834		0.701751	0.560818	0	0	0	FIG00775228: hypothetical protein
fig|1639.4025.peg.818	0.883394992857687		0.496852	0.33177	0	K	Helix-turn-helix XRE-family like proteins	Repressor (CI-like) [Bacteriophage A118]
fig|1639.4025.peg.2791	0.883992596298578		0.701751	0.562622	0	S	X-Pro dipeptidyl-peptidase (S15 family)	hypothetical protein
fig|1639.4025.rna.6	0.887902583409958		0.708202	0.571506	#N/A	#N/A	#N/A	tRNA-Asn-GTT
fig|1639.4025.peg.3000	0.895482674051614		0.365946	0.205641	leuC	H	Catalyzes the isomerization between 2-isopropylmalate and 3-isopropylmalate, via the formation of 2-isopropylmaleate	3-isopropylmalate dehydratase large subunit (EC 4.2.1.33);Ontology_term=KEGG_ENZYME:4.2.1.33
fig|1639.4025.peg.716	0.899735335602007		0.391572	0.230494	ligA	L	DNA ligase that catalyzes the formation of phosphodiester linkages between 5'-phosphoryl and 3'-hydroxyl groups in double-stranded DNA using NAD as a coenzyme and as the energy source for the reaction. It is essential for DNA replication and repair of damaged DNA	DNA ligase (NAD(+)) (EC 6.5.1.2);Ontology_term=KEGG_ENZYME:6.5.1.2
fig|1639.4025.peg.1276	0.901999581007037		0.57326	0.410032	0	C	Reduces fumarate to succinate in anaerobic bacterial respiration	redox proteins related to the succinate dehydrogenases and fumarate reductases
fig|1639.4025.peg.1083	0.902382028524748		0.602281	0.444394	plsX	I	Catalyzes the reversible formation of acyl-phosphate (acyl-PO(4)) from acyl- acyl-carrier-protein (acyl-ACP). This enzyme utilizes acyl-ACP as fatty acyl donor, but not acyl-CoA	Phosphate:acyl-ACP acyltransferase PlsX (EC 2.3.1.n2)
fig|1639.4025.peg.2843	0.909063764483516		0.465573	0.302416	eutC	E	Belongs to the EutC family	Ethanolamine ammonia-lyase light chain (EC 4.3.1.7);Ontology_term=KEGG_ENZYME:4.3.1.7
fig|1639.4025.peg.1395	0.91425998355422		0.278618	0.132661	guaA	F	Catalyzes the synthesis of GMP from XMP	GMP synthase [glutamine-hydrolyzing]%2C amidotransferase subunit (EC 6.3.5.2) / GMP synthase [glutamine-hydrolyzing]%2C ATP pyrophosphatase subunit (EC 6.3.5.2);Ontology_term=KEGG_ENZYME:6.3.5.2,KEGG_ENZYME:6.3.5.2
fig|1639.4025.peg.2048	0.915013695469495		0.394775	0.233735	0	E	Involved in the transport across the cytoplasmic membrane of D-alanine, D-serine and glycine	Amino-acid permease AapA
fig|1639.4025.peg.1558	0.91800432131727		0.496852	0.331915	0	T	- Catabolite gene activator and regulatory subunit of cAMP-dependent protein	hypothetical protein
fig|1639.4025.peg.2761	0.927978315910625		0.540473	0.377332	0	M	Cna protein B-type domain	Putative peptidoglycan bound protein (LPXTG motif) Lmo2178 homolog
fig|1639.4025.peg.2762	0.928963657681343		0.575665	0.415441	0	M	Collagen binding domain	Putative peptidoglycan bound protein (LPXTG motif) Lmo2178 homolog
fig|1639.4025.peg.108	0.931033943317838		0.607972	0.450915	0	S	peptidoglycan catabolic process	Phage tail length tape-measure protein
fig|1639.4025.peg.1003	0.932114988673828		0.700281	0.557924	trmE	J	Exhibits a very high intrinsic GTPase hydrolysis rate. Involved in the addition of a carboxymethylaminomethyl (cmnm) group at the wobble position (U34) of certain tRNAs, forming tRNA- cmnm(5)s(2)U34	tRNA-5-carboxymethylaminomethyl-2-thiouridine(34) synthesis protein MnmE
fig|1639.4025.peg.1012	0.938828866744559		0.568016	0.405504	0	K	AraC family transcriptional regulator	Transcriptional regulator%2C AraC family / Glycoside hydrolase
fig|1639.4025.peg.2196	0.948121722146331		0.502771	0.337246	0	0	0	FIG00632999: hypothetical protein
fig|1639.4025.peg.1303	0.950876022325123		0.671227	0.524669	murG	M	Cell wall formation. Catalyzes the transfer of a GlcNAc subunit on undecaprenyl-pyrophosphoryl-MurNAc-pentapeptide (lipid intermediate I) to form undecaprenyl-pyrophosphoryl-MurNAc- (pentapeptide)GlcNAc (lipid intermediate II)	UDP-N-acetylglucosamine--N-acetylmuramyl-(pentapeptide) pyrophosphoryl-undecaprenol N-acetylglucosamine transferase (EC 2.4.1.227);Ontology_term=KEGG_ENZYME:2.4.1.227
fig|1639.4025.peg.1867	0.952271810312642		0.574479	0.412766	0	S	WXG100 protein secretion system (Wss), protein EssA	Putative secretion system component EssA
fig|1639.4025.peg.1892	0.952534925348005		0.516228	0.350512	0	K	Flavodoxin domain	hypothetical protein
fig|1639.4025.peg.23	0.96783340010011		0.537105	0.37351	0	L	Recombinase RarA	Replication-associated recombination protein RarA
fig|1639.4025.peg.937	0.97555043058207		0.306044	0.155431	atpD	F	Produces ATP from ADP in the presence of a proton gradient across the membrane. The catalytic sites are hosted primarily by the beta subunits	ATP synthase beta chain (EC 3.6.3.14);Ontology_term=KEGG_ENZYME:3.6.3.14
fig|1639.4025.peg.1347	0.98058878636778		0.516416	0.351389	0	0	0	hypothetical protein
fig|1639.4025.peg.2368	0.983167339400228		0.290619	0.14342	gshF	F	Synthesizes glutathione from L-glutamate and L-cysteine via gamma-L-glutamyl-L-cysteine	Glutathione biosynthesis bifunctional protein gshF (EC 6.3.2.2)(EC 6.3.2.3);Ontology_term=KEGG_ENZYME:6.3.2.2,KEGG_ENZYME:6.3.2.3
fig|1639.4025.peg.381	0.990837496639805		0.539553	0.375951	0	S	G5	Uncharacterized protein YabE
fig|1639.4025.peg.1512	0.991237438082757		0.685309	0.539754	0	S	UPF0154 protein	UPF0154 protein YneF
fig|1639.4025.peg.2653	0.992401861053978		0.330082	0.174417	0	S	Prophage endopeptidase tail	Phage endopeptidase
fig|1639.4025.peg.2183	0.992979434265583		0.265506	0.123031	frr	J	Responsible for the release of ribosomes from messenger RNA at the termination of protein biosynthesis. May increase the efficiency of translation by recycling ribosomes from one round of translation to another	Ribosome recycling factor
fig|1639.4025.peg.1446	0.998945609640677		0.375711	0.216015	0	M	RHS family	wall-associated protein
fig|1639.4025.peg.2574	0.999407192526166		0.227269	0.0953565	rpoD	K	Sigma factors are initiation factors that promote the attachment of RNA polymerase to specific initiation sites and are then released. This sigma factor is the primary sigma factor during exponential growth	RNA polymerase sigma factor RpoD
fig|1639.4025.peg.2140	1.00581525766114		0.527638	0.362593	0	P	Sodium Bile acid symporter family	Arsenical-resistance protein ACR3
fig|1639.4025.peg.1381	1.00654099650037		0.446846	0.284696	0	M	Dolichyl-phosphate-mannose-protein mannosyltransferase	Membrane protein
fig|1639.4025.peg.454	1.02190155451096		0.40467	0.241988	0	P	ABC transporter, ATP-binding protein	Heterodimeric efflux ABC transporter%2C permease/ATP-binding subunit 2
fig|1639.4025.peg.235	1.03709227137174		0.214248	0.0874004	uvrA	L	The UvrABC repair system catalyzes the recognition and processing of DNA lesions. UvrA is an ATPase and a DNA-binding protein. A damage recognition complex composed of 2 UvrA and 2 UvrB subunits scans DNA for abnormalities. When the presence of a lesion has been verified by UvrB, the UvrA molecules dissociate	Excinuclease ABC subunit A
fig|1639.4025.peg.1593	1.04489625101183		0.642621	0.493136	accB	I	first, biotin carboxylase catalyzes the carboxylation of the carrier protein and then the transcarboxylase transfers the carboxyl group to form malonyl-CoA	Biotin carboxyl carrier protein of acetyl-CoA carboxylase
fig|1639.4025.peg.2208	1.04862718274033		0.482968	0.318012	murZ	M	Cell wall formation. Adds enolpyruvyl to UDP-N- acetylglucosamine	UDP-N-acetylglucosamine 1-carboxyvinyltransferase (EC 2.5.1.7);Ontology_term=KEGG_ENZYME:2.5.1.7
fig|1639.4025.peg.919	1.05270761247259		0.480659	0.315175	0	G	Phosphoenolpyruvate-dependent sugar phosphotransferase system, EIIA 2	Predicted galactitol operon regulator (Transcriptional antiterminator)%2C BglG family / PTS system%2C IIA component
fig|1639.4025.peg.180	1.05309884338603		0.642621	0.494071	0	S	UPF0756 membrane protein	UPF0756 membrane protein YtwI
fig|1639.4025.peg.1566	1.06102512257389		0.310699	0.158292	0	S	Carbon-nitrogen hydrolase	Aliphatic amidase AmiE (EC 3.5.1.4);Ontology_term=KEGG_ENZYME:3.5.1.4
fig|1639.4025.peg.109	1.06555457997624		0.595448	0.438944	#N/A	#N/A	#N/A	hypothetical protein
fig|1639.4025.peg.2422	1.06740945248884		0.31355	0.160745	acsA	I	Acyl--CoA ligase	Acyl-coenzyme A synthetases/AMP-(fatty) acid ligases%2C YtcI homolog
fig|1639.4025.peg.1606	1.08408198318008		0.51361	0.34768	0	C	Phosphate acetyl/butaryl transferase	Branched-chain phosphotransacylase (EC 2.3.1.- );Ontology_term=KEGG_ENZYME:2.3.1.-
fig|1639.4025.peg.684	1.09164203696797		0.245387	0.107931	0	MNU	Lysozyme subfamily 2	N-acetylmuramoyl-L-alanine amidase%2C family 4
fig|1639.4025.peg.2333	1.10773501426146		0.206714	0.0813556	0	S	ABC transporter, ATP-binding protein	Purine nucleoside ABC transporter%2C ATP-binding protein
fig|1639.4025.peg.551	1.10851487731119		0.420148	0.257955	0	K	Transcriptional regulator	Transcriptional regulator%2C LacI family
fig|1639.4025.peg.2980	1.11858077989398		0.327497	0.172154	0	S	Phage Terminase	Phage terminase%2C large subunit
fig|1639.4025.peg.2323	1.12216024481919		0.4869	0.321934	yidC1	U	Required for the insertion and or proper folding and or complex formation of integral membrane proteins into the membrane. Involved in integration of membrane proteins that insert both dependently and independently of the Sec translocase complex, as well as at least some lipoproteins	Inner membrane protein translocase and chaperone YidC%2C OxaA protein
fig|1639.4025.peg.84	1.12633493890137		0.325957	0.170899	0	O	peptidase	peptidase%2C U32 family small subunit [C1]
fig|1639.4025.peg.3015	1.13553730543499		0.619211	0.466409	0	K	GntR family	Transcriptional regulator%2C GntR family
fig|1639.4025.peg.1810	1.14411752246206		0.270557	0.126667	tag	L	Methyladenine glycosylase	DNA-3-methyladenine glycosylase (EC 3.2.2.20);Ontology_term=KEGG_ENZYME:3.2.2.20
fig|1639.4025.peg.1515	1.14769697185731		0.486006	0.32101	0	S	phosphoadenosine phosphosulfate	Co-activator of prophage gene expression IbrA
fig|1639.4025.peg.1043	1.14812665933061		0.516416	0.3517	0	K	helix_turn_helix, arabinose operon control protein	Transcriptional regulator of rhamnose utilization%2C AraC family
fig|1639.4025.peg.1334	1.15333778303349		0.530199	0.36653	0	0	0	FIG019766: hypothetical protein co-occurring with bile hydrolase
fig|1639.4025.peg.156	1.15606147823516		0.0855806	0.0205018	thiI	H	Catalyzes the ATP-dependent transfer of a sulfur to tRNA to produce 4-thiouridine in position 8 of tRNAs, which functions as a near-UV photosensor. Also catalyzes the transfer of sulfur to the sulfur carrier protein ThiS, forming ThiS-thiocarboxylate. This is a step in the synthesis of thiazole, in the thiamine biosynthesis pathway. The sulfur is donated as persulfide by IscS	tRNA 4-thiouridine synthase (EC 2.8.1.4);Ontology_term=KEGG_ENZYME:2.8.1.4
fig|1639.4025.peg.1099	1.15825072128003		0.590025	0.433492	coaBC	H	Catalyzes two steps in the biosynthesis of coenzyme A. In the first step cysteine is conjugated to 4'-phosphopantothenate to form 4-phosphopantothenoylcysteine, in the latter compound is decarboxylated to form 4'-phosphopantotheine	Phosphopantothenoylcysteine decarboxylase (EC 4.1.1.36) / Phosphopantothenoylcysteine synthetase (EC 6.3.2.5);Ontology_term=KEGG_ENZYME:4.1.1.36,KEGG_ENZYME:6.3.2.5
fig|1639.4025.peg.432	1.16108993633434		0.36535	0.204056	0	M	Ami_3	N-acetylmuramoyl-L-alanine amidase (EC 3.5.1.28);Ontology_term=KEGG_ENZYME:3.5.1.28
fig|1639.4025.peg.2063	1.1663579879604		0.430914	0.268989	0	S	GTP pyrophosphokinase	GTP pyrophosphokinase (EC 2.7.6.5);Ontology_term=KEGG_ENZYME:2.7.6.5
fig|1639.4025.peg.468	1.16861872748306		0.575665	0.416086	0	0	0	hypothetical protein
fig|1639.4025.peg.758	1.17254937078718		0.497059	0.332393	0	Q	Putative S-adenosyl-L-methionine-dependent methyltransferase	SAM-dependent methyltransferase
fig|1639.4025.peg.1523	1.1730528189762		0.325682	0.17042	0	M	Belongs to the LTA synthase family	Lipoteichoic acid primase LtaP
fig|1639.4025.peg.1263	1.17753254053506		0.350176	0.192945	0	G	Belongs to the glycosyl hydrolase 1 family	6-phospho-beta-glucosidase (EC 3.2.1.86);Ontology_term=KEGG_ENZYME:3.2.1.86
fig|1639.4025.peg.258	1.18573239192512		0.221409	0.0921402	secA	U	Part of the Sec protein translocase complex. Interacts with the SecYEG preprotein conducting channel. Has a central role in coupling the hydrolysis of ATP to the transfer of proteins into and across the cell membrane, serving as an ATP-driven molecular motor driving the stepwise translocation of polypeptide chains across the membrane	Protein translocase subunit SecA
fig|1639.4025.peg.2891	1.20661147934214		0.46566	0.302791	plcA	U	Phospholipase C, catalytic domain (part); domain X	Phosphatidylinositol-specific phospholipase C (EC 4.6.1.13);Ontology_term=KEGG_ENZYME:4.6.1.13
fig|1639.4025.peg.2608	1.21335250811742		0.44294	0.280135	0	M	LRR adjacent	Internalin-like protein (LPXTG motif) Lmo0171 homolog
fig|1639.4025.peg.1869	1.21905020941338		0.56321	0.399759	0	S	WXG100 protein secretion system (Wss), protein YukC	Putative secretion system component EssB/YukC
fig|1639.4025.peg.1779	1.21962314786388		0.299865	0.150508	0	ET	L-cystine-binding protein	L-cystine ABC transporter%2C substrate-binding protein TcyK
fig|1639.4025.peg.202	1.22485770159645		0.142013	0.0456389	eno	F	Catalyzes the reversible conversion of 2- phosphoglycerate into phosphoenolpyruvate. It is essential for the degradation of carbohydrates via glycolysis	Enolase (EC 4.2.1.11);Ontology_term=KEGG_ENZYME:4.2.1.11
fig|1639.4025.peg.1456	1.23237162814094		0.551534	0.388074	0	U	Glucose uptake	Sugar:proton symporter
fig|1639.4025.peg.1186	1.23623460587651		0.335321	0.178792	0	T	diguanylate cyclase	GGDEF domain protein
fig|1639.4025.peg.3011	1.24361136722714		0.245387	0.107997	0	G	PTS mannose transporter subunit IID	PTS system%2C mannose-specific IID component
fig|1639.4025.peg.2335	1.24819713911714		0.267297	0.124409	0	S	Belongs to the binding-protein-dependent transport system permease family	Purine nucleoside ABC transporter%2C permease protein 2
fig|1639.4025.rna.27	1.25066118866148		0.575665	0.415732	#N/A	#N/A	#N/A	tRNA-Leu-TAG
fig|1639.4025.peg.369	1.25437544657024		0.341132	0.184926	0	S	Protein of unknown function (DUF1642)	Protein gp51 [Bacteriophage A118]
fig|1639.4025.peg.3010	1.26744310882921		0.360966	0.200372	0	M	glucosamine-fructose-6-phosphate aminotransferase	putative glucosamine-fructose-6-phosphate aminotransferase
fig|1639.4025.peg.404	1.26893813237142		0.52166	0.356343	0	M	Collagen binding domain	Putative peptidoglycan bound protein (LPXTG motif) Lmo0159 homolog
fig|1639.4025.peg.321	1.27150339276665		0.506763	0.342351	0	P	Iron-hydroxamate ABC transporter substrate-binding protein	Ferrichrome-binding periplasmic protein precursor (TC 3.A.1.14.3)
fig|1639.4025.peg.110	1.28125927780849		0.42001	0.257583	#N/A	#N/A	#N/A	hypothetical protein
fig|1639.4025.peg.491	1.28180746132606		0.49346	0.327284	comEA	L	SLBB domain	Late competence protein ComEA%2C DNA receptor
fig|1639.4025.peg.2817	1.2872101601484		0.548313	0.384683	#N/A	#N/A	#N/A	FIG00776142: hypothetical protein
fig|1639.4025.peg.3023	1.29408176762846		0.310699	0.158206	0	T	Histidine kinase	Sensor histidine kinase
fig|1639.4025.peg.640	1.2973923954727		0.361899	0.201385	0	P	Sugar ABC transporter permease	Sugar ABC transporter%2C permease protein precursor
fig|1639.4025.peg.1234	1.32813587358755		0.437586	0.276152	fhuG	P	Belongs to the binding-protein-dependent transport system permease family. FecCD subfamily	Ferrichrome transport system permease protein FhuG
fig|1639.4025.peg.1178	1.32818391897579		0.462463	0.298578	0	CO	Thioredoxin	bacteriocin transport accessory protein
fig|1639.4025.peg.387	1.34411650844545		0.427673	0.265795	0	P	ABC transporter (permease)	N-acetyl-D-glucosamine ABC transporter%2C permease protein 2
fig|1639.4025.peg.513	1.34469879628773		0.482696	0.317502	glmM	G	Catalyzes the conversion of glucosamine-6-phosphate to glucosamine-1-phosphate	Phosphoglucosamine mutase (EC 5.4.2.10);Ontology_term=KEGG_ENZYME:5.4.2.10
fig|1639.4025.peg.2050	1.34789091745334		0.639321	0.489665	0	M	MucBP domain	Internalin-like protein (LPXTG motif) Lmo2026 homolog
fig|1639.4025.peg.2657	1.34857141126092		0.537797	0.37436	0	T	EAL domain	hypothetical protein
fig|1639.4025.peg.2910	1.35160712312463		0.116049	0.0334134	ftsH	D	Acts as a processive, ATP-dependent zinc metallopeptidase for both cytoplasmic and membrane proteins. Plays a role in the quality control of integral membrane proteins	Cell division-associated%2C ATP-dependent zinc metalloprotease FtsH
fig|1639.4025.rna.36	1.35930108315007		0.381773	0.221068	#N/A	#N/A	#N/A	tRNA-Ala-TGC
fig|1639.4025.peg.2607	1.36126591817627		0.34526	0.188964	0	M	LRR adjacent	Internalin-like protein (LPXTG motif) Lmo0171 homolog
fig|1639.4025.peg.2978	1.36866006081443		0.3884	0.227032	#N/A	#N/A	#N/A	Phage protein
fig|1639.4025.peg.536	1.38485250514508		0.475328	0.310704	0	G	PTS system sorbose subfamily IIB component	PTS system%2C mannose/fructose/sorbose family%2C IIB component
fig|1639.4025.peg.1940	1.40340880300574		0.369445	0.211137	gbuC	E	Glycine betaine ABC	Glycine betaine ABC transport system%2C glycine betaine-binding protein OpuAC
fig|1639.4025.peg.1648	1.40367945065743		0.624177	0.474552	sipY	U	Belongs to the peptidase S26 family	Signal peptidase I (EC 3.4.21.89);Ontology_term=KEGG_ENZYME:3.4.21.89
fig|1639.4025.peg.1709	1.41435075950248		0.104665	0.0288418	rplS	J	This protein is located at the 30S-50S ribosomal subunit interface and may play a role in the structure and function of the aminoacyl-tRNA binding site	LSU ribosomal protein L19p
fig|1639.4025.peg.2320	1.41615513146715		0.319586	0.164715	0	P	ABC transporter	Efflux ABC transporter%2C permease/ATP-binding protein EF2592
fig|1639.4025.peg.2164	1.41649370961411		0.285619	0.139966	0	S	YceG-like family	hypothetical protein
fig|1639.4025.peg.2144	1.43896223633022		0.422517	0.259699	0	V	permease protein	Uncharacterized efflux ABC transporter%2C permease protein YadH
fig|1639.4025.peg.532	1.44727767670646		0.346839	0.190156	0	G	Belongs to the glycosyl hydrolase 1 family	6-phospho-beta-glucosidase (EC 3.2.1.86);Ontology_term=KEGG_ENZYME:3.2.1.86
fig|1639.4025.peg.627	1.4536038485885		0.383521	0.22313	0	G	PTS system, Lactose/Cellobiose specific IIA subunit	PTS system%2C beta-glucoside-specific%2C IIA component
fig|1639.4025.peg.489	1.45685243294955		0.325189	0.169326	rsfS	J	Functions as a ribosomal silencing factor. Interacts with ribosomal protein L14 (rplN), blocking formation of intersubunit bridge B8. Prevents association of the 30S and 50S ribosomal subunits and the formation of functional ribosomes, thus repressing translation	Ribosomal silencing factor RsfA
fig|1639.4025.peg.1252	1.46740477749539		0.468513	0.305287	0	J	GNAT family	GNAT family acetyltransferase BA4593
fig|1639.4025.peg.1282	1.49464476883584		0.413618	0.250832	0	0	0	hypothetical protein
fig|1639.4025.peg.1119	1.49754493076521		0.182281	0.0679967	0	S	Permease family	xanthine/uracil permease family protein
fig|1639.4025.peg.2055	1.49917329541879		0.392397	0.231517	0	S	Protein of unknown function (DUF554)	Uncharacterized DUF554 membrane protein
fig|1639.4025.peg.2275	1.50643058759042		0.281401	0.134441	nusG	K	Participates in transcription elongation, termination and antitermination	Transcription antitermination protein NusG
fig|1639.4025.peg.2268	1.51364318812589		0.218489	0.0900275	cysS	J	Belongs to the class-I aminoacyl-tRNA synthetase family	Cysteinyl-tRNA synthetase (EC 6.1.1.16);Ontology_term=KEGG_ENZYME:6.1.1.16
fig|1639.4025.peg.2968	1.51597379723498		0.16189	0.0565119	0	S	Siphovirus Gp157	Gp46 protein
fig|1639.4025.peg.1273	1.5176006703709		0.40467	0.242034	0	G	to PTS system, fructose-specific enzyme IIBC component	PTS system%2C IIB component / PTS system%2C IIC component
fig|1639.4025.peg.435	1.52135570225837		0.506603	0.341639	0	0	0	hypothetical protein
fig|1639.4025.peg.1485	1.52548962381128		0.437025	0.274255	0	M	Belongs to the membrane fusion protein (MFP) (TC 8.A.1) family	hypothetical protein
fig|1639.4025.peg.1255	1.52846797367978		0.12655	0.0387441	iolB	G	Involved in the isomerization of 5-deoxy-glucuronate (5DG) to 5-dehydro-2-deoxy-D-gluconate (DKG or 2-deoxy-5-keto-D- gluconate)	5-deoxy-glucuronate isomerase (EC 5.3.1.30);Ontology_term=KEGG_ENZYME:5.3.1.30
fig|1639.4025.peg.52	1.52866090449887		0.212745	0.0860591	0	J	Ribonuclease E/G family	Ribonuclease G
fig|1639.4025.peg.2672	1.532315257839		0.407522	0.245461	0	S	DUF218 domain	hypothetical protein
fig|1639.4025.peg.932	1.53898492369379		0.383189	0.222674	0	S	peptidoglycan bound protein (LPXTG motif)	Internalin-like protein (LPXTG motif) Lmo0514 homolog
fig|1639.4025.peg.2851	1.54040967013997		0.484261	0.319194	0	CQ	Carbon dioxide concentrating mechanism	Ethanolamine utilization polyhedral-body-like protein EutN
fig|1639.4025.peg.2656	1.54252073757337		0.396184	0.235285	0	O	protein (LPXTG motif)	Internalin-like protein (LPXTG motif) Lmo0331 homolog
fig|1639.4025.peg.1048	1.548512779281		0.369445	0.210718	0	E	GDSL-like Lipase/Acylhydrolase family	Lipase/Acylhydrolase with GDSL-like motif in BtlB locus
fig|1639.4025.peg.270	1.55588505747825		0.230075	0.0973214	0	M	3D domain	Cell wall-binding protein YocH
fig|1639.4025.peg.1957	1.56248143458138		0.0840246	0.0198514	0	G	Transketolase, pyrimidine binding domain	Transketolase%2C C-terminal section (EC 2.2.1.1);Ontology_term=KEGG_ENZYME:2.2.1.1
fig|1639.4025.peg.3027	1.56347539848626		0.416438	0.253397	0	G	alpha-mannosidase	alpha-mannosidase (EC 3.2.1.24);Ontology_term=KEGG_ENZYME:3.2.1.24
fig|1639.4025.peg.1590	1.56403347411022		0.280243	0.133696	hsdR	L	Type I site-specific restriction-modification system R (restriction) subunit and related helicases	Type I restriction-modification system%2C restriction subunit R (EC 3.1.21.3);Ontology_term=KEGG_ENZYME:3.1.21.3
fig|1639.4025.peg.45	1.57520463266963		0.461211	0.297372	pheA	E	Catalyzes the formation of phenylpyruvate from prephenate in phenylalanine biosynthesis	Prephenate dehydratase (EC 4.2.1.51);Ontology_term=KEGG_ENZYME:4.2.1.51
fig|1639.4025.peg.801	1.60465877234923		0.437586	0.275642	0	V	ABC-type antimicrobial peptide transport system, permease component	ABC transporter%2C coiled-coil domain and fused permease subunit
fig|1639.4025.peg.355	1.61809652668084		0.37751	0.217307	0	0	0	Membrane protein
fig|1639.4025.peg.2492	1.63041238736919		0.0722788	0.0152374	tuf	J	This protein promotes the GTP-dependent binding of aminoacyl-tRNA to the A-site of ribosomes during protein biosynthesis	Translation elongation factor Tu
fig|1639.4025.peg.2207	1.65154602878676		0.428432	0.26656	rho	K	Facilitates transcription termination by a mechanism that involves Rho binding to the nascent RNA, activation of Rho's RNA-dependent ATPase activity, and release of the mRNA from the DNA template	Transcription termination factor Rho
fig|1639.4025.peg.1025	1.65655953301252		0.411752	0.249419	0	G	Glycosyl hydrolase family 65	Uncharacterized glycosyl hydrolase YcjT
fig|1639.4025.peg.1555	1.67892981419685		0.131661	0.0414539	0	G	Belongs to the glycosyl hydrolase 1 family	6-phospho-beta-glucosidase (EC 3.2.1.86);Ontology_term=KEGG_ENZYME:3.2.1.86
fig|1639.4025.peg.1949	1.69649331300325		0.318446	0.163691	0	S	membrane	hypothetical protein
fig|1639.4025.peg.1874	1.70883482946166		0.330692	0.175088	#N/A	#N/A	#N/A	hypothetical protein
fig|1639.4025.peg.3025	1.7097415060864		0.33351	0.177445	0	S	Glycosyl hydrolase	hypothetical protein
fig|1639.4025.peg.471	1.71893246040081		0.382625	0.221823	0	C	ATP synthase, gamma	ATP synthase gamma chain (EC 3.6.3.14);Ontology_term=KEGG_ENZYME:3.6.3.14
fig|1639.4025.peg.357	1.72704706898365		0.390181	0.228874	0	S	Domain of unknown function (DUF4866)	hypothetical protein
fig|1639.4025.peg.1697	1.7355781707587		0.443058	0.280512	0	P	Formate nitrite	Formate efflux transporter FocA
fig|1639.4025.peg.733	1.74384811646327		0.220559	0.0913501	0	T	PhoQ Sensor	Sensor histidine kinase
fig|1639.4025.peg.2166	1.75552752436996		0.094109	0.0241553	pnp	J	Involved in mRNA degradation. Catalyzes the phosphorolysis of single-stranded polyribonucleotides processively in the 3'- to 5'-direction	Polyribonucleotide nucleotidyltransferase (EC 2.7.7.8);Ontology_term=KEGG_ENZYME:2.7.7.8
fig|1639.4025.peg.2467	1.765283279081		0.133892	0.0424313	0	S	hydrolase	Hydrolase%2C alpha/beta fold family
fig|1639.4025.peg.636	1.77194359451232		0.0944615	0.0248169	cshA	F	DEAD-box RNA helicase possibly involved in RNA degradation. Unwinds dsRNA in both 5'- and 3'-directions, has RNA- dependent ATPase activity	DEAD-box ATP-dependent RNA helicase DeaD ( CshA) (EC 3.6.4.13);Ontology_term=KEGG_ENZYME:3.6.4.13
fig|1639.4025.peg.2756	1.79993748257981		0.44379	0.281583	0	K	Sigma-54 interaction domain	sigma-54-dependent transcriptional regulator
fig|1639.4025.peg.2755	1.8020542663283		0.369445	0.210458	0	I	Belongs to the 3-oxoacid CoA-transferase family	Coenzyme A transferase
fig|1639.4025.peg.1384	1.81344561263441		0.155584	0.0534586	galU	M	UTP--glucose-1-phosphate uridylyltransferase	UTP--glucose-1-phosphate uridylyltransferase (EC 2.7.7.9);Ontology_term=KEGG_ENZYME:2.7.7.9
fig|1639.4025.peg.287	1.81392689793097		0.117681	0.0340931	0	M	Leucine-rich repeats, outliers	Internalin-like protein (LPXTG motif) Lmo2396 homolog
fig|1639.4025.peg.962	1.81896320224212		0.0519024	0.00763793	0	P	Belongs to the ABC transporter superfamily	Oligopeptide transport ATP-binding protein OppF (TC 3.A.1.5.1)
fig|1639.4025.peg.1601	1.81907617602087		0.0806859	0.0181695	cspL	K	cold-shock protein	Cold shock protein of CSP family
fig|1639.4025.peg.3007	1.83710347408062		0.164493	0.0580504	0	K	RNA polymerase sigma70	Deoxyribonucleoside regulator DeoR (transcriptional repressor)
fig|1639.4025.peg.1324	1.84240025904522		0.188324	0.0714111	0	S	protein with SCP PR1 domains	Allergen V5/Tpx-1 related
fig|1639.4025.peg.2441	1.85082538887839		0.337432	0.181073	0	S	Protein of unknown function (DUF2508)	Uncharacterized protein YaaL
fig|1639.4025.peg.2489	1.85613		0.0454124	0.00480465	rpsL	J	Interacts with and stabilizes bases of the 16S rRNA that are involved in tRNA selection in the A site and with the mRNA backbone. Located at the interface of the 30S and 50S subunits, it traverses the body of the 30S subunit contacting proteins on the other side and probably holding the rRNA structure together. The combined cluster of proteins S8, S12 and S17 appears to hold together the shoulder…	SSU ribosomal protein S12p (S23e)
fig|1639.4025.peg.189	1.85922807209537		0.0908839	0.0226432	thrS	J	Catalyzes the attachment of threonine to tRNA(Thr) in a two-step reaction L-threonine is first activated by ATP to form Thr-AMP and then transferred to the acceptor end of tRNA(Thr)	Threonyl-tRNA synthetase (EC 6.1.1.3);Ontology_term=KEGG_ENZYME:6.1.1.3
fig|1639.4025.peg.1570	1.86736487297919		0.175433	0.0643616	0	E	Aminotransferase	Glutamine-dependent 2-keto-4-methylthiobutyrate transaminase
fig|1639.4025.peg.39	1.88800785233514		0.360966	0.200196	tgt	F	Catalyzes the base-exchange of a guanine (G) residue with the queuine precursor 7-aminomethyl-7-deazaguanine (PreQ1) at position 34 (anticodon wobble position) in tRNAs with GU(N) anticodons (tRNA-Asp, -Asn, -His and -Tyr). Catalysis occurs through a double-displacement mechanism. The nucleophile active site attacks the C1' of nucleotide 34 to detach the guanine base from the RNA, forming a coval…	Queuine tRNA-ribosyltransferase (EC 2.4.2.29);Ontology_term=KEGG_ENZYME:2.4.2.29
fig|1639.4025.peg.2065	1.89169107660146		0.326911	0.171623	0	0	0	hypothetical protein
fig|1639.4025.peg.130	1.92008829410686		0.37392	0.214515	0	0	0	Protein gp59 [Bacteriophage A118]
fig|1639.4025.peg.1895	1.92244032720129		0.0919114	0.0231509	lmrB	EGP	Major facilitator Superfamily	Uncharacterized MFS-type transporter
fig|1639.4025.peg.1073	1.93772138435297		0.117681	0.0340207	0	Q	calcium- and calmodulin-responsive adenylate cyclase activity	Putative peptidoglycan bound protein (LPXTG motif) Lmo1799 homolog
fig|1639.4025.peg.227	1.96930074955005		0.160767	0.0560097	0	S	acetyltransferase	Putative acetyltransferase YvoF
fig|1639.4025.peg.120	2.01933466557597		0.30147	0.151664	0	0	0	hypothetical protein
fig|1639.4025.peg.2389	2.02496726109234		0.0623749	0.0109501	0	0	0	hypothetical protein
fig|1639.4025.peg.2867	2.03809921514699		0.213792	0.087068	0	H	Belongs to the precorrin methyltransferase family	Uroporphyrinogen-III methyltransferase (EC 2.1.1.107) / Uroporphyrinogen-III synthase (EC 4.2.1.75);Ontology_term=KEGG_ENZYME:2.1.1.107,KEGG_ENZYME:4.2.1.75
fig|1639.4025.peg.208	2.03821127794444		0.324511	0.168541	sigL	K	RNA polymerase sigma54 factor	RNA polymerase sigma-54 factor RpoN
fig|1639.4025.peg.1988	2.04097		0.0353831	0.00230075	typA	T	GTP-binding protein TypA	GTP-binding protein TypA/BipA
fig|1639.4025.peg.1793	2.06053389613084		0.263241	0.121363	0	E	Glutamate gamma-aminobutyrate antiporter	Probable glutamate/gamma-aminobutyrate antiporter
fig|1639.4025.peg.1361	2.06565456679582		0.278191	0.131609	0	0	0	hypothetical protein
fig|1639.4025.rna.31	2.06697945377954		0.23884	0.102663	#N/A	#N/A	#N/A	tRNA-Pro-TGG
fig|1639.4025.peg.1425	2.07367801063221		0.432536	0.270654	hisG	E	Catalyzes the condensation of ATP and 5-phosphoribose 1- diphosphate to form N'-(5'-phosphoribosyl)-ATP (PR-ATP). Has a crucial role in the pathway because the rate of histidine biosynthesis seems to be controlled primarily by regulation of HisG enzymatic activity	ATP phosphoribosyltransferase (EC 2.4.2.17) > HisGs;Ontology_term=KEGG_ENZYME:2.4.2.17
fig|1639.4025.peg.477	2.09690140532474		0.278618	0.13273	0	T	- Catabolite gene activator and regulatory subunit of cAMP-dependent protein	hypothetical protein
fig|1639.4025.peg.668	2.10129338582331		0.292758	0.144876	0	M	domain protein	Putative peptidoglycan bound protein (LPXTG motif) Lmo0835 homolog
fig|1639.4025.peg.745	2.11955		0.0454124	0.0048278	0	G	Belongs to the glycosyl hydrolase 3 family	beta-glucosidase (EC 3.2.1.21);Ontology_term=KEGG_ENZYME:3.2.1.21
fig|1639.4025.peg.1813	2.17732662125095		0.463522	0.299814	0	T	Belongs to the anti-sigma-factor antagonist family	STAS domain protein
[truncated: 1,082 more rows]

## Sheet: 7545 all DEGs COGs
Contig	7545 24 h FC	7545 48 h FC	FDR	P value	Gene_name	COG cat	description	Annotation
[truncated: 1,835 more rows]

[truncated: 5 more sheets: 8116 all DEG COGs, ST101 24hr all DEG COGs, ST101 48hr DEG COGs, ST2_24hr all DEGs, ST2_48hr all DEGs]
